# Supplementary material for: Coherent hexagonal platinum skin on nickel nanocrystals for enhanced hydrogen evolution activity
Source: Nat Commun. 2023 Apr 27;14:2424. doi: 10.1038/s41467-023-38018-2 (PMC10140298; doi:10.1038/s41467-023-38018-2)
Supplement: Supplementary file 3 — Source Data [file 41467_2023_38018_MOESM3_ESM.xlsx]

## Sheet: FIgure 2b
Figure 2b XRD patterns of the core-shell nanobranches and Pt shells after etching of Ni
	2θ / o	Ni@Pt core-shell	Pt shell
	35	709.917	818.451
	35.02	705.037	828.395
	35.04	699.742	836.711
	35.06	695.44	840.282
	35.08	693.313	836.906
	35.1	693.66	826.901
	35.12	695.622	813.417
	35.14	697.583	800.747
	35.16	698.104	791.61
	35.18	696.849	785.389
	35.2	694.866	778.83
	35.22	693.946	768.85
	35.24	695.408	755.403
	35.26	699.114	742.104
	35.28	703.441	733.944
	35.3	706.331	733.611
	35.32	706.755	739.15
	35.34	705.536	744.803
	35.36	704.87	744.6
	35.38	706.75	736.256
	35.4	711.356	722.65
	35.42	716.579	709.914
	35.44	719.143	703.503
	35.46	716.627	704.99
	35.48	709.053	711.635
	35.5	698.925	718.722
	35.52	689.72	722.738
	35.54	683.902	723.105
	35.56	681.848	721.489
	35.58	682.312	719.631
	35.6	683.865	717.689
	35.62	686.036	714.447
	35.64	689.225	709.087
	35.66	693.58	702.832
	35.68	697.942	698.819
	35.7	699.977	699.979
	35.72	697.58	706.435
	35.74	690.508	714.529
	35.76	680.895	718.583
	35.78	672.11	714.457
	35.8	666.737	702.525
	35.82	665.154	687.895
	35.84	665.728	677.491
	35.86	666.362	675.817
	35.88	666.103	682.191
	35.9	665.559	691.283
	35.92	665.955	696.565
	35.94	667.749	694.376
	35.96	670.033	685.956
	35.98	671.177	676.302
	36	670.087	670.834
	36.02	666.987	672.155
	36.04	663.13	678.887
	36.06	659.837	686.948
	36.08	657.748	692.083
	36.1	656.873	691.93
	36.12	657.165	686.615
	36.14	658.865	678.048
	36.16	662.152	668.769
	36.18	666.448	661.066
	36.2	670.18	656.418
	36.22	671.498	655.044
	36.24	669.515	655.542
	36.26	665.08	655.096
	36.28	660.378	650.717
	36.3	657.632	641.26
	36.32	657.955	629.029
	36.34	661.211	619.55
	36.36	666.803	618.988
	36.38	674.377	630.405
	36.4	683.576	651.162
	36.42	693.011	673.435
	36.44	699.684	687.955
	36.46	700.022	688.912
	36.48	692.357	677.05
	36.5	679.107	659.008
	36.52	666.593	643.38
	36.54	661.843	635.989
	36.56	668.089	637.283
	36.58	682.027	643.153
	36.6	695.091	648.204
	36.62	698.33	649.036
	36.64	687.885	645.438
	36.66	667.449	639.143
	36.68	646.057	631.53
	36.7	632.668	622.267
	36.72	631.096	609.888
	36.74	638.469	593.744
	36.76	647.869	575.666
	36.78	653.046	559.953
	36.8	652.002	551.497
	36.82	647.355	553.195
	36.84	643.777	564.258
	36.86	644.631	580.383
	36.88	650.056	595.634
	36.9	657.436	604.926
	36.92	663.472	605.882
	36.94	666.22	599.338
	36.96	665.881	588.54
	36.98	664.176	577.603
	37	663.034	569.901
	37.02	663.512	566.966
	37.04	665.426	568.233
	37.06	667.646	571.701
	37.08	668.701	575.25
	37.1	667.384	577.975
	37.12	663.169	580.745
	37.14	656.391	585.514
	37.16	648.142	593.622
	37.18	639.972	604.17
	37.2	633.504	613.705
	37.22	630.143	617.791
	37.24	630.913	613.74
	37.26	636.302	602.736
	37.28	645.963	589.709
	37.3	658.35	580.657
	37.32	670.624	578.881
	37.34	679.284	582.621
	37.36	681.534	585.841
	37.38	676.817	581.937
	37.4	667.529	568.092
	37.42	658.206	547.426
	37.44	653.383	527.463
	37.46	655.26	515.861
	37.48	662.582	516.169
	37.5	671.451	526.274
	37.52	677.546	540.296
	37.54	678.314	552.381
	37.56	673.819	559.717
	37.58	665.899	563.006
	37.6	656.507	564.625
	37.62	646.545	566.33
	37.64	635.996	568.365
	37.66	625.025	570.33
	37.68	614.992	572.59
	37.7	608.415	576.563
	37.72	607.812	583.389
	37.74	614.215	592.114
	37.76	626.387	599.24
	37.78	641.223	600.49
	37.8	654.994	593.806
	37.82	664.63	581.281
	37.84	668.456	568.335
	37.86	666.304	560.425
	37.88	659.336	559.577
	37.9	649.836	563.318
	37.92	640.864	566.878
	37.94	635.537	567.024
	37.96	635.914	564.658
	37.98	641.98	564.146
	38	651.412	569.888
	38.02	660.514	582.707
	38.04	665.933	598.793
	38.06	666.201	611.979
	38.08	662.187	617.614
	38.1	656.266	615.2
	38.12	650.833	608.056
	38.14	647.172	600.606
	38.16	645.3	595.593
	38.18	644.636	593.278
	38.2	644.734	592.817
	38.22	645.471	594.117
	38.24	646.62	598.244
	38.26	647.412	605.927
	38.28	646.699	615.64
	38.3	643.818	623.358
	38.32	639.514	624.771
	38.34	636.056	618.519
	38.36	636.164	607.871
	38.38	641.295	599.145
	38.4	650.456	597.708
	38.42	660.514	604.362
	38.44	667.992	614.85
	38.46	671.218	622.958
	38.48	671.326	624.939
	38.5	671.307	621.986
	38.52	673.69	618.956
	38.54	678.471	620.42
	38.56	682.866	627.118
	38.58	683.184	635.496
	38.6	677.577	640.537
	38.62	667.65	639.585
	38.64	657.659	634.22
	38.66	651.778	628.894
	38.68	651.376	627.643
	38.7	654.366	631.515
	38.72	657.186	638.583
	38.74	657.967	646.154
	38.76	658.41	653.063
	38.78	662.746	660.092
	38.8	674.324	668.35
	38.82	692.266	677.294
	38.84	710.846	684.4
	38.86	722.409	686.986
	38.88	722.118	684.763
	38.9	711.368	680.902
	38.92	697.457	680.502
	38.94	689.572	687.439
	38.96	693.586	701.88
	38.98	708.925	720.227
	39	729.325	737.4
	39.02	746.777	749.639
	39.04	756.035	755.839
	39.06	757.011	756.834
	39.08	753.946	753.768
	39.1	752.313	747.275
	39.12	755.573	738.161
	39.14	763.633	728.713
	39.16	773.52	722.966
	39.18	781.52	725.101
	39.2	785.356	736.823
	39.22	785.298	755.718
	39.24	783.835	776.047
	39.26	784.279	791.688
	39.28	789.102	799.3
	39.3	798.807	799.607
	39.32	811.82	796.17
	39.34	825.42	792.867
	39.36	837.184	792.066
	39.38	846.189	794.59
	39.4	853.327	800.887
	39.42	860.626	811.766
	39.44	870.078	827.648
	39.46	882.708	846.897
	39.48	898.413	864.996
	39.5	916.499	875.961
	39.52	936.361	875.588
	39.54	957.773	864.385
	39.56	980.637	847.87
	39.58	1004.52	833.677
	39.6	1028.44	827.277
	39.62	1051.03	829.269
	39.64	1070.92	836.106
	39.66	1086.96	843.554
	39.68	1098.2	850.126
	39.7	1103.91	857.799
	39.72	1103.89	869.513
	39.74	1098.99	885.56
	39.76	1091.47	901.917
	39.78	1084.55	912.176
	39.8	1081.19	911.864
	39.82	1082.53	902.016
	39.84	1087.22	889.252
	39.86	1091.97	882.065
	39.88	1093.23	885.784
	39.9	1089.1	899.582
	39.92	1080.09	917.42
	39.94	1068.64	932.027
	39.96	1057.55	939.088
	39.98	1048.51	938.917
	40	1041.55	934.968
	40.02	1035.38	930.761
	40.04	1028.44	927.673
	40.06	1019.65	925.027
	40.08	1008.69	921.97
	40.1	995.745	919.317
	40.12	981.163	919.723
	40.14	965.354	925.968
	40.16	948.886	938.642
	40.18	932.671	954.923
	40.2	917.979	969.411
	40.22	906.182	976.576
	40.24	898.3	973.448
	40.26	894.53	961.142
	40.28	893.971	944.538
	40.3	894.725	930.401
	40.32	894.473	924.794
	40.34	891.375	930.782
	40.36	884.987	947.216
	40.38	876.662	969.033
	40.4	869.124	989.064
	40.42	865.233	1000.8
	40.44	866.491	1001.1
	40.46	872.091	991.496
	40.48	879.106	977.531
	40.5	883.843	966.05
	40.52	883.684	961.923
	40.54	878.448	965.822
	40.56	870.479	974.306
	40.58	863.402	982.103
	40.6	860.165	985.201
	40.62	861.43	982.878
	40.64	865.196	977.503
	40.66	867.901	972.418
	40.68	866.472	969.491
	40.7	860.271	968.048
	40.72	851.84	965.904
	40.74	845.92	961.599
	40.76	847.096	956.046
	40.78	857.208	952.178
	40.8	873.925	952.694
	40.82	891.402	957.558
	40.84	902.844	963.268
	40.86	903.717	964.788
	40.88	893.897	959.004
	40.9	877.572	947.288
	40.92	860.949	935.101
	40.94	849.132	928.554
	40.96	843.957	930.107
	40.98	843.93	936.402
	41	846.058	939.988
	41.02	848.18	934.052
	41.04	850.244	917.132
	41.06	853.804	894.646
	41.08	860.328	876.07
	41.1	869.68	869.501
	41.12	879.891	877.001
	41.14	888.317	893.607
	41.16	893.267	910.45
	41.18	894.934	919.891
	41.2	895.066	919.487
	41.22	895.775	912.588
	41.24	898.399	905.638
	41.26	903.093	904.134
	41.28	909.173	909.723
	41.3	915.664	919.847
	41.32	921.615	929.685
	41.34	926.181	934.914
	41.36	928.852	933.675
	41.38	930.031	926.88
	41.4	931.615	917.055
	41.42	936.842	906.621
	41.44	948.991	896.649
	41.46	969.375	886.685
	41.48	995.909	875.609
	41.5	1023.47	862.93
	41.52	1046.27	849.684
	41.54	1060.95	838.337
	41.56	1068.63	831.652
	41.58	1074.4	831.115
	41.6	1084.52	835.821
	41.62	1102.97	842.516
	41.64	1129.41	846.854
	41.66	1159.68	845.242
	41.68	1188.38	836.404
	41.7	1211.91	821.943
	41.72	1230.2	805.782
	41.74	1246.46	792.781
	41.76	1265.27	787.06
	41.78	1290.35	790.516
	41.8	1322.95	801.93
	41.82	1361.43	817.049
	41.84	1401.96	829.867
	41.86	1439.98	834.879
	41.88	1471.81	829.506
	41.9	1495.87	815.426
	41.92	1513.02	797.856
	41.94	1525.59	782.874
	41.96	1535.61	774.129
	41.98	1542.91	770.906
	42	1544.51	768.887
	42.02	1535.85	763.247
	42.04	1513.3	752.184
	42.06	1476.71	738.513
	42.08	1430.12	728.166
	42.1	1380.24	726.453
	42.12	1333.26	734.528
	42.14	1292.19	748.375
	42.16	1256.05	761.04
	42.18	1221.6	766.629
	42.2	1186.03	763.503
	42.22	1149.02	754.664
	42.24	1112.64	745.287
	42.26	1079.65	739.19
	42.28	1051.49	736.612
	42.3	1027.45	734.601
	42.32	1005.76	729.479
	42.34	985.332	719.515
	42.36	966.792	706.038
	42.38	951.86	692.473
	42.4	941.509	682.266
	42.42	934.445	677.254
	42.44	927.301	677.391
	42.46	916.695	681.604
	42.48	901.828	688.7
	42.5	885.699	697.485
	42.52	873.822	706.189
	42.54	871.014	712.083
	42.56	878.209	712.171
	42.58	891.392	704.883
	42.6	903.445	691.693
	42.62	907.871	677.312
	42.64	902.185	667.912
	42.66	888.979	668.196
	42.68	874.165	678.983
	42.7	863.571	696.745
	42.72	859.971	715.319
	42.74	862.145	728.725
	42.76	866.261	733.519
	42.78	868.465	729.643
	42.8	867.083	719.754
	42.82	863.259	707.805
	42.84	859.937	697.659
	42.86	860.03	692.083
	42.88	864.892	692.065
	42.9	873.847	696.401
	42.92	884.804	701.857
	42.94	895.413	704.231
	42.96	904.062	700.262
	42.98	910.222	689.55
	43	914.145	675.291
	43.02	916.277	663.078
	43.04	916.855	658.131
	43.06	915.988	662.454
	43.08	914.116	673.598
	43.1	912.42	685.829
	43.12	912.698	693.037
	43.14	916.548	691.659
	43.16	924.207	681.971
	43.18	933.827	667.216
	43.2	941.881	651.405
	43.22	944.769	637.343
	43.24	940.901	626.035
	43.26	932.002	617.535
	43.28	922.663	612.238
	43.3	918.149	611.414
	43.32	921.578	616.469
	43.34	932.151	627.47
	43.36	945.575	642.162
	43.38	956.538	656.422
	43.4	961.774	666.131
	43.42	961.844	669.33
	43.44	960.54	667.216
	43.46	962.313	663.184
	43.48	969.421	660.464
	43.5	980.614	659.914
	43.52	992.158	659.559
	43.54	1000.42	656.286
	43.56	1004.22	648.572
	43.58	1005.39	638.283
	43.6	1007.31	630.085
	43.62	1012.43	628.662
	43.64	1020.66	635.525
	43.66	1029.68	647.631
	43.68	1036.78	658.902
	43.7	1040.91	663.752
	43.72	1043.45	660.366
	43.74	1047.02	651.641
	43.76	1053.44	643.254
	43.78	1062.14	640.274
	43.8	1070.29	644.506
	43.82	1074.52	654.087
	43.84	1072.99	665.144
	43.86	1066.51	674.042
	43.88	1057.95	678.651
	43.9	1050.56	678.159
	43.92	1046.44	672.233
	43.94	1046.1	660.698
	43.96	1049.28	644.205
	43.98	1055.92	625.217
	44	1066.54	608.084
	44.02	1081.43	597.578
	44.04	1099.52	596.541
	44.06	1117.96	604.186
	44.08	1133.02	616.365
	44.1	1142.21	627.829
	44.12	1146.01	635.049
	44.14	1148.16	637.757
	44.16	1153.89	638.242
	44.18	1167.06	639.042
	44.2	1187.91	640.804
	44.22	1212.78	641.923
	44.24	1236.09	640.184
	44.26	1253.34	635.091
	44.28	1263.45	629.011
	44.3	1269.02	626.109
	44.32	1274.56	629.682
	44.34	1283.89	639.765
	44.36	1298.23	652.754
	44.38	1315.94	663.403
	44.4	1333.93	667.893
	44.42	1349.59	665.919
	44.44	1362.26	660.439
	44.46	1373.49	655.384
	44.48	1386.21	653.017
	44.5	1403.32	652.749
	44.52	1426.44	652.101
	44.54	1454.99	648.928
	44.56	1486.16	643.192
	44.58	1515.66	637.029
	44.6	1539.34	633.17
	44.62	1555.04	632.958
	44.64	1563.86	635.418
	44.66	1570	637.979
	44.68	1578.81	638.259
	44.7	1594.03	635.62
	44.72	1615.64	631.462
	44.74	1639.82	628.162
	44.76	1661.1	627.443
	44.78	1675.5	629.269
	44.8	1682.65	631.906
	44.82	1685.71	633.046
	44.84	1689.09	631.265
	44.86	1695.74	627.007
	44.88	1705.76	622.553
	44.9	1716.93	621.037
	44.92	1726.4	624.974
	44.94	1732.18	635.027
	44.96	1733.22	649.558
	44.98	1728.61	665.179
	45	1716.99	678.005
	45.02	1697.07	685.035
	45.04	1669.12	685.065
	45.06	1636.01	678.82
	45.08	1602.8	668.432
	45.1	1574.52	656.604
	45.12	1553.66	645.836
	45.14	1538.93	637.878
	45.16	1526.21	633.461
	45.18	1510.97	632.32
	45.2	1490.69	633.56
	45.22	1465.61	636.288
	45.24	1437.9	640.216
	45.26	1409.99	645.773
	45.28	1383.39	653.461
	45.3	1358.56	662.76
	45.32	1335.47	671.404
	45.34	1314.08	675.851
	45.36	1294.41	673.035
	45.38	1276.28	662.475
	45.4	1259.42	647.282
	45.42	1243.84	633.11
	45.44	1230.08	625.39
	45.46	1218.9	626.425
	45.48	1210.28	634.155
	45.5	1202.66	643.365
	45.52	1193.11	648.59
	45.54	1178.83	646.914
	45.56	1159.06	639.091
	45.58	1135.93	628.587
	45.6	1113.61	619.473
	45.62	1096.01	614.54
	45.64	1084.53	614.585
	45.66	1077.45	618.818
	45.68	1071.26	625.722
	45.7	1062.86	633.651
	45.72	1051.25	640.994
	45.74	1037.5	646.151
	45.76	1023.38	647.71
	45.78	1009.93	644.944
	45.8	997.034	638.392
	45.82	984.226	630.099
	45.84	971.836	623.187
	45.86	961.337	620.705
	45.88	954.458	624.153
	45.9	951.702	632.376
	45.92	951.493	641.6
	45.94	950.768	646.945
	45.96	946.79	644.909
	45.98	938.982	635.546
	46	929.492	622.898
	46.02	922.002	613.108
	46.04	919.438	611.088
	46.06	922.005	617.704
	46.08	926.769	629.298
	46.1	929.083	639.904
	46.12	925.054	644.721
	46.14	913.654	642.588
	46.16	897.348	635.973
	46.18	880.975	628.815
	46.2	869.524	623.984
	46.22	865.974	622.132
	46.24	870.158	622.361
	46.26	879.028	623.679
	46.28	888.007	625.823
	46.3	892.793	628.895
	46.32	890.921	632.556
	46.34	882.641	635.883
	46.36	870.858	638.233
	46.38	860.109	640.239
	46.4	854.759	643.716
	46.42	856.969	650.153
	46.44	865.337	658.921
	46.46	875.068	666.861
	46.48	879.952	670.011
	46.5	875.428	666.404
	46.52	861.148	657.805
	46.54	841.479	648.851
	46.56	823.398	644.027
	46.58	812.846	644.614
	46.6	811.663	647.865
	46.62	816.989	648.964
	46.64	823.473	644.316
	46.66	826.801	633.827
	46.68	826.173	620.748
	46.7	824.125	609.517
	46.72	823.986	603.303
	46.74	826.899	602.812
	46.76	830.605	606.697
	46.78	830.847	612.787
	46.8	824.352	619.114
	46.82	811.241	624.321
	46.84	795.209	627.696
	46.86	781.441	629.166
	46.88	773.76	629.245
	46.9	772.872	628.668
	46.92	776.597	627.742
	46.94	781.557	625.902
	46.96	784.981	622.056
	46.98	785.564	615.681
	47	783.27	607.841
	47.02	778.758	601.109
	47.04	773.075	598.144
	47.06	767.697	599.889
	47.08	764.421	604.857
	47.1	764.731	610.216
	47.12	768.838	613.893
	47.14	775.112	615.972
	47.16	780.558	618.149
	47.18	782.261	621.674
	47.2	778.922	625.589
	47.22	771.478	626.981
	47.24	762.346	623.249
	47.26	753.845	614.614
	47.28	746.866	604.612
	47.3	740.681	597.894
	47.32	733.907	596.855
	47.34	725.865	599.768
	47.36	717.361	602.093
	47.38	710.382	600.128
	47.4	706.997	594.287
	47.42	708.205	589.363
	47.44	713.417	591.42
	47.46	720.765	603.462
	47.48	727.949	622.969
	47.5	733.08	643.069
	47.52	735.183	656.433
	47.54	734.252	659.191
	47.56	731.046	652.376
	47.58	726.804	640.351
	47.6	722.989	627.812
	47.62	721.069	617.635
	47.64	722.278	610.723
	47.66	727.346	607.247
	47.68	736.239	607.63
	47.7	748.004	612.172
	47.72	760.831	619.676
	47.74	772.36	626.603
	47.76	780.218	628.05
	47.78	782.61	620.444
	47.8	778.803	604.291
	47.82	769.33	584.92
	47.84	755.878	570.299
	47.86	740.881	566.911
	47.88	726.956	576.078
	47.9	716.288	592.986
	47.92	710.1	609.121
	47.94	708.384	616.736
	47.96	710	612.847
	47.98	713.194	600.505
	48	716.334	586.81
	48.02	718.516	578.914
	48.04	719.684	580.34
	48.06	720.207	589.545
	48.08	720.202	601.297
	48.1	719.148	609.822
	48.12	716.149	611.867
	48.14	710.726	608.051
	48.16	703.572	601.976
	48.18	696.603	597.844
	48.2	692.102	598.023
	48.22	691.379	601.892
	48.24	693.823	606.448
	48.26	697.022	608.176
	48.28	698.005	605.036
	48.3	694.908	597.51
	48.32	688.114	588.243
	48.34	680.211	580.642
	48.36	674.816	577.282
	48.38	674.914	578.915
	48.4	681.553	584.431
	48.42	693.448	591.547
	48.44	707.567	597.74
	48.46	720.324	601.025
	48.48	728.831	600.435
	48.5	731.711	596.245
	48.52	729.24	589.954
	48.54	722.86	583.904
	48.56	714.407	580.449
	48.58	705.485	580.879
	48.6	697.271	584.597
	48.62	690.714	589.164
	48.64	686.763	591.369
	48.66	686.226	588.885
	48.68	689.202	581.586
	48.7	694.489	571.726
	48.72	699.613	562.834
	48.74	701.756	557.967
	48.76	699.21	558.264
	48.78	692.415	562.516
	48.8	683.748	567.809
	48.82	676.067	570.79
	48.84	670.908	568.98
	48.86	667.621	561.76
	48.88	664.114	550.801
	48.9	658.702	539.782
	48.92	651.716	533.206
	48.94	645.62	534.488
	48.96	643.501	544.008
	48.98	646.975	558.306
	49	655.006	571.289
	49.02	664.478	577.244
	49.04	672.08	574.101
	49.06	676.158	564.852
	49.08	677.299	555.932
	49.1	677.426	553.279
	49.12	678.202	558.484
	49.14	679.926	567.648
	49.16	681.563	573.857
	49.18	681.643	571.782
	49.2	679.237	561.381
	49.22	674.354	548.196
	49.24	667.722	540.024
	49.26	660.373	542.149
	49.28	653.441	554.249
	49.3	648.174	570.867
	49.32	645.858	584.911
	49.34	647.411	591.731
	49.36	652.817	591.175
	49.38	660.811	586.615
	49.4	669.184	582.035
	49.42	675.603	579.363
	49.44	678.502	577.775
	49.46	677.551	575.064
	49.48	673.558	569.738
	49.5	668.041	562.224
	49.52	662.758	554.413
	49.54	659.33	548.107
	49.56	658.856	543.695
	49.58	661.487	540.048
	49.6	666.161	535.626
	49.62	670.871	529.869
	49.64	673.591	523.799
	49.66	673.44	519.439
	49.68	671.295	518.562
	49.7	669.271	521.757
	49.72	669.252	528.425
	49.74	671.461	537.527
	49.76	674.149	548.284
	49.78	674.765	560.134
	49.8	671.83	571.989
	49.82	666.153	581.609
	49.84	660.406	585.968
	49.86	657.306	582.739
	49.88	657.714	572.019
	49.9	660.045	556.914
	49.92	661.459	542.257
	49.94	659.945	532.021
	49.96	655.787	527.086
	49.98	651.384	524.924
	50	649.613	521.549
	50.02	651.961	514.414
	50.04	657.711	504.262
	50.06	664.61	494.648
	50.08	670.366	489.496
	50.1	673.878	490.468
	50.12	675.448	495.972
	50.14	676.122	502.39
	50.16	676.796	506.468
	50.18	677.756	507.154
	50.2	678.747	505.724
	50.22	679.281	504.505
	50.24	678.861	505.41
	50.26	677.05	509.381
	50.28	673.593	516.764
	50.3	668.671	527.717
	50.32	663.091	541.824
	50.34	658.088	557.077
	50.36	654.673	569.38
	50.38	652.936	573.708
	50.4	651.898	566.838
	50.42	650.248	550.049
	50.44	647.546	529.696
	50.46	644.981	514.643
	50.48	644.934	511.667
	50.5	649.394	521.557
	50.52	658.2	538.455
	50.54	668.383	553.045
	50.56	675.284	557.711
	50.58	674.969	550.515
	50.6	666.529	535.64
	50.62	652.868	520.302
	50.64	639.432	510.347
	50.66	631.576	507.408
	50.68	632.051	509.156
	50.7	639.957	511.953
	50.72	651.618	513.694
	50.74	662.73	514.799
	50.76	670.492	516.937
	50.78	674.56	520.831
	50.8	676.461	525.074
	50.82	678.021	526.937
	50.84	679.89	524.516
	50.86	681.108	518.486
	50.88	679.942	512.048
	50.9	675.337	509.079
	50.92	667.948	511.815
	50.94	659.992	519.682
	50.96	653.974	529.957
	50.98	651.189	539.551
	51	651.069	546.548
	51.02	651.865	550.552
	51.04	652.173	551.986
	51.06	652.125	551.282
	51.08	653.304	548.748
	51.1	657.36	545.029
	51.12	664.36	541.412
	51.14	672.16	539.332
	51.16	677.406	539.299
	51.18	677.566	540.22
	51.2	672.597	539.952
	51.22	665.08	536.93
	51.24	658.701	531.641
	51.26	656.135	526.635
	51.28	657.707	524.829
	51.3	661.61	527.306
	51.32	665.319	532.375
	51.34	667.114	536.801
	51.36	666.741	538.364
	51.38	664.972	537.74
	51.4	662.654	538.056
	51.42	660.029	542.292
	51.44	656.741	550.434
	51.46	652.353	558.697
	51.48	646.883	561.647
	51.5	641.016	555.91
	51.52	635.923	542.827
	51.54	632.864	528.131
	51.56	632.735	518.729
	51.58	635.607	518.712
	51.6	640.413	527.173
	51.62	644.999	539.091
	51.64	646.792	548.506
	51.66	644.015	551.84
	51.68	636.87	549.431
	51.7	627.897	544.684
	51.72	621.036	541.728
	51.74	619.724	543.134
	51.76	625.098	548.838
	51.78	635.445	556.508
	51.8	647.277	562.857
	51.82	657.341	565.132
	51.84	664.215	562.205
	51.86	668.478	554.932
	51.88	671.473	545.756
	51.9	673.705	537.717
	51.92	674.15	533.252
	51.94	671.026	533.297
	51.96	663.445	537.081
	51.98	652.692	542.643
	52	642.107	547.763
	52.02	635.524	550.817
	52.04	635.252	551.245
	52.06	640.854	549.617
	52.08	649.475	547.395
	52.1	657.437	546.453
	52.12	662.077	548.343
	52.14	662.756	553.407
	52.16	660.613	560.189
	52.18	657.428	565.71
	52.2	654.471	566.849
	52.22	652.05	562.243
	52.24	649.902	553.493
	52.26	647.978	544.599
	52.28	646.931	539.658
	52.3	647.87	540.175
	52.32	651.521	543.902
	52.34	657.377	546.254
	52.36	663.485	543.533
	52.38	667.158	535.78
	52.4	666.263	527.13
	52.42	660.366	523.232
	52.44	651.036	527.447
	52.46	641.114	538.466
	52.48	633.383	551.07
	52.5	629.407	559.508
	52.52	629.175	561.113
	52.54	631.61	557.675
	52.56	635.469	553.756
	52.58	639.996	553.359
	52.6	644.964	557.405
	52.62	650.276	563.697
	52.64	655.586	569.096
	52.66	660.319	572.021
	52.68	664.048	573.345
	52.7	666.823	575.133
	52.72	669.077	578.386
	52.74	671.132	581.689
	52.76	672.706	581.86
	52.78	672.939	576.165
	52.8	671.024	564.473
	52.82	667.044	549.818
	52.84	662.311	536.967
	52.86	658.837	529.95
	52.88	658.196	530.092
	52.9	660.552	535.648
	52.92	664.564	543.042
	52.94	668.262	548.841
	52.96	670.269	551.312
	52.98	670.502	550.903
	53	669.891	549.638
	53.02	669.414	549.928
	53.04	669.276	553.443
	53.06	668.879	560.464
	53.08	667.564	569.879
	53.1	665.447	579.686
	53.12	663.597	587.748
	53.14	663.357	592.447
	53.16	665.353	593.023
	53.18	668.992	589.559
	53.2	672.879	582.786
	53.22	675.779	573.931
	53.24	677.324	564.693
	53.26	677.885	557.157
	53.28	677.805	553.416
	53.3	676.746	554.83
	53.32	673.891	561.267
	53.34	668.925	570.878
	53.36	662.982	580.782
	53.38	658.582	588.41
	53.4	658.327	592.744
	53.42	663.12	594.583
	53.44	671.206	595.636
	53.46	678.877	597.037
	53.48	682.499	598.426
	53.5	680.593	598.302
	53.52	674.594	595.437
	53.54	667.824	590.212
	53.56	663.415	584.767
	53.58	662.528	581.694
	53.6	663.912	582.216
	53.62	664.917	585.263
	53.64	663.16	588.262
	53.66	657.835	589.12
	53.68	650.07	587.923
	53.7	642.33	586.987
	53.72	637.335	589.14
	53.74	636.972	595.493
	53.76	641.583	604.354
	53.78	649.822	612.143
	53.8	659.187	615.626
	53.82	667.073	613.86
	53.84	671.936	608.495
	53.86	673.91	602.4
	53.88	674.453	597.805
	53.9	675.159	595.349
	53.92	676.51	594.54
	53.94	677.491	594.909
	53.96	676.431	596.647
	53.98	672.491	600.124
	54	666.655	604.817
	54.02	661.345	608.817
	54.04	658.821	609.607
	54.06	659.493	605.686
	54.08	661.465	597.755
	54.1	661.77	588.412
	54.12	658.524	580.489
	54.14	652.47	575.324
	54.16	646.79	572.35
	54.18	645.264	570.362
	54.2	649.957	569.362
	54.22	659.954	571.302
	54.24	671.851	578.842
	54.26	681.596	592.839
	54.28	686.471	610.495
	54.3	686.109	625.869
	54.32	682.155	632.846
	54.34	677.027	628.866
	54.36	672.601	616.937
	54.38	669.502	604.439
	54.4	667.221	599.234
	54.42	664.834	605.346
	54.44	661.866	620.786
	54.46	658.812	638.761
	54.48	657.006	651.458
	54.5	657.849	654.127
	54.52	661.787	647.176
	54.54	667.692	635.348
	54.56	673.157	624.8
	54.58	675.727	619.979
	54.6	674.397	621.964
	54.62	670.401	628.813
	54.64	666.682	637.176
	54.66	666.248	643.926
	54.68	670.413	646.987
	54.7	678.05	645.392
	54.72	686.289	639.201
	54.74	692.148	629.699
	54.76	693.994	619.663
	54.78	691.979	612.964
	54.8	687.429	613.088
	54.82	681.88	621.066
	54.84	676.535	634.178
	54.86	672.372	646.687
	54.88	670.443	652.66
	54.9	671.788	649.364
	54.92	676.788	639.031
	54.94	684.489	627.598
	54.96	692.573	621.06
	54.98	698.278	621.76
	55	699.766	627.157
	55.02	697.023	631.901
	55.04	691.656	631.779
	55.06	685.767	626.71
	55.08	680.726	620.711
	55.1	676.75	618.901
	55.12	673.465	623.765
	55.14	670.887	633.299
	55.16	669.898	642.268
	55.18	671.745	645.531
	55.2	676.881	641.081
	55.22	684.078	630.892
	55.24	690.591	619.356
	55.26	693.456	610.758
	55.28	691.154	607.534
	55.3	684.596	610.098
	55.32	676.78	617.695
	55.34	671.287	629.141
	55.36	670.498	642.828
	55.38	674.537	656.363
	55.4	681.432	666.673
	55.42	688.288	671.007
	55.44	692.686	668.343
	55.46	693.59	660.128
	55.48	691.434	649.661
	55.5	687.599	640.402
	55.52	683.758	634.295
	55.54	681.435	631.214
	55.56	681.775	629.799
	55.58	685.342	628.937
	55.6	691.779	628.783
	55.62	699.539	630.605
	55.64	706.022	635.651
	55.66	708.404	643.912
	55.68	704.919	653.68
	55.7	695.958	662.211
	55.72	684.239	667.1
	55.74	673.779	667.54
	55.76	668.124	664.73
	55.78	668.763	661.21
	55.8	674.587	659.458
	55.82	682.613	660.532
	55.84	689.475	663.535
	55.86	692.815	666.246
	55.88	691.948	666.619
	55.9	687.687	664.227
	55.92	681.696	660.703
	55.94	675.811	658.766
	55.96	671.545	660.39
	55.98	669.777	665.327
	56	670.575	671.109
	56.02	673.219	674.624
	56.04	676.557	674.252
	56.06	679.602	670.989
	56.08	682.061	667.687
	56.1	684.364	666.873
	56.12	687.081	668.786
	56.14	690.112	671.163
	56.16	692.334	671.067
	56.18	692.145	667.436
	56.2	688.684	662.411
	56.22	682.889	660.271
	56.24	677.511	664.602
	56.26	675.837	675.636
	56.28	679.818	689.673
	56.3	688.785	701.019
	56.32	699.656	705.134
	56.34	708.567	700.903
	56.36	712.954	690.692
	56.38	712.801	678.484
	56.4	710.324	667.613
	56.42	708.36	659.595
	56.44	708.516	654.447
	56.46	710.202	651.675
	56.48	711.103	650.84
	56.5	708.749	651.314
	56.52	702.215	651.858
	56.54	692.959	650.947
	56.56	684.285	648.017
	56.58	679.729	644.727
	56.6	681.216	644.885
	56.62	688.01	652.461
	56.64	697.047	668.661
	56.66	704.469	690.051
	56.68	707.514	709.366
	56.7	705.68	718.951
	56.72	700.553	714.916
	56.74	694.505	699.436
	56.76	689.213	679.694
	56.78	684.979	664.09
	56.8	681.238	657.997
	56.82	677.711	661.524
	56.84	675.189	670.329
	56.86	675.207	678.609
	56.88	678.813	682.256
	56.9	685.399	680.417
	56.92	692.616	674.994
	56.94	697.63	668.902
	56.96	698.901	664.413
	56.98	697.219	662.444
	57	695.194	662.812
	57.02	695.496	664.89
	57.04	699.07	668.063
	57.06	704.531	671.803
	57.08	709.112	675.549
	57.1	710.449	678.678
	57.12	707.993	680.673
	57.14	703.215	681.374
	57.16	698.685	681.077
	57.18	696.765	680.335
	57.2	698.713	679.511
	57.22	704.449	678.332
	57.24	712.734	675.782
	57.26	721.421	670.578
	57.28	727.746	662.166
	57.3	728.943	651.756
	57.32	723.28	642.642
	57.34	711.156	639.272
	57.36	695.496	645.207
	57.38	680.862	660.971
	57.4	671.487	683.166
	57.42	669.277	705.657
	57.44	672.98	722.418
	57.46	679.113	730.405
	57.48	684.054	730.672
	57.5	686.014	727.001
	57.52	685.684	723.031
	57.54	685.353	719.885
	57.56	687.245	715.98
	57.58	692.246	709.014
	57.6	699.705	698.544
	57.62	708.117	687.072
	57.64	715.958	678.742
	57.66	722.053	676.567
	57.68	725.46	680.271
	57.7	725.345	686.35
	57.72	721.28	690.34
	57.74	713.861	689.663
	57.76	705.077	685.119
	57.78	697.832	680.161
	57.8	694.648	678.698
	57.82	696.244	683.015
	57.84	700.936	693.015
	57.86	705.379	706.808
	57.88	706.315	721.783
	57.9	702.336	735.293
	57.92	694.646	744.813
	57.94	686.424	748.1
	57.96	681.195	743.821
	57.98	681.173	732.483
	58	686.391	716.907
	58.02	694.979	701.553
	58.04	704.238	690.787
	58.06	711.862	687.005
	58.08	716.663	689.72
	58.1	718.563	696.158
	58.12	718.048	702.918
	58.14	715.575	707.686
	58.16	711.373	710.086
	58.18	705.754	711.373
	58.2	699.63	713.374
	58.22	694.68	717.33
	58.24	692.837	723.2
	58.26	695.227	729.677
	58.28	701.253	734.837
	58.3	708.587	737.129
	58.32	714.314	736.248
	58.34	716.635	733.355
	58.36	715.982	730.414
	58.38	714.66	728.89
	58.4	715.115	728.621
	58.42	717.992	727.719
	58.44	721.467	723.793
	58.46	722.502	715.816
	58.48	719.257	705.358
	58.5	712.933	696.166
	58.52	707.552	692.182
	58.54	707.62	695.229
	58.56	715.162	703.935
	58.58	728.194	714.629
	58.6	741.711	723.579
	58.62	750.558	729
	58.64	752.237	731.51
	58.66	747.83	732.877
	58.68	740.653	734.142
	58.7	733.824	734.573
	58.72	728.573	732.185
	58.74	724.337	725.391
	58.76	720.232	714.56
	58.78	716.473	702.412
	58.8	714.559	693.011
	58.82	716.08	689.962
	58.84	721.192	694.806
	58.86	727.975	706.354
	58.88	733.191	721.187
	58.9	733.914	735.045
	58.92	728.972	744.52
	58.94	719.39	748.343
	58.96	707.814	747.657
	58.98	697.451	745.056
	59	691.08	742.845
	59.02	690.393	741.53
	59.04	695.577	739.617
	59.06	705.131	734.995
	59.08	716.07	727.076
	59.1	724.748	718.078
	59.12	728.204	712.241
	59.14	725.442	713.193
	59.16	717.931	721.136
	59.18	708.899	731.964
	59.2	701.76	739.232
	59.22	698.508	737.964
	59.24	698.97	727.841
	59.26	701.203	713.619
	59.28	702.691	702.41
	59.3	701.59	699.531
	59.32	697.451	705.553
	59.34	691.255	716.295
	59.36	684.956	725.58
	59.38	680.813	728.891
	59.4	680.692	725.726
	59.42	685.436	719.483
	59.44	694.458	715.244
	59.46	705.764	716.882
	59.48	716.519	725.043
	59.5	724.005	736.868
	59.52	726.564	747.463
	59.54	724.033	752.353
	59.56	717.527	749.787
	59.58	708.757	741.763
	59.6	699.34	733.122
	59.62	690.441	728.988
	59.64	682.782	731.832
	59.66	676.784	739.901
	59.68	672.61	748.167
	59.7	670.098	751.415
	59.72	668.755	747.62
	59.74	667.987	739.352
	59.76	667.516	732.153
	59.78	667.689	730.878
	59.8	669.402	736.492
	59.82	673.566	745.542
	59.84	680.394	752.679
	59.86	688.927	754.426
	59.88	697.114	751.481
	59.9	702.475	748.002
	59.92	703.009	748.465
	59.94	697.97	754.456
	59.96	688.148	763.68
	59.98	675.614	771.789
	60	663.032	775.567
	60.02	652.852	775.13
	60.04	646.66	773.613
	60.06	644.885	774.67
	60.08	646.915	779.595
	60.1	651.511	786.081
	60.12	657.303	789.435
	60.14	663.174	785.452
	60.16	668.408	773.156
	60.18	672.631	755.747
	60.2	675.649	739.204
	60.22	677.311	729.322
	60.24	677.478	728.824
	60.26	676.108	736.097
	60.28	673.414	746.253
	60.3	670.014	753.901
	60.32	666.945	756.074
	60.34	665.446	753.609
	60.36	666.495	750.197
	60.38	670.285	749.717
	60.4	675.932	753.622
	60.42	681.707	760.091
	60.44	685.773	765.499
	60.46	687.097	767.094
	60.48	685.973	764.926
	60.5	683.775	761.566
	60.52	682.039	759.85
	60.54	681.439	760.406
	60.56	681.332	760.953
	60.58	680.21	758.067
	60.6	676.741	750.174
	60.62	670.729	739.504
	60.64	663.35	731.376
	60.66	656.556	731.096
	60.68	652.086	740.498
	60.7	650.706	756.489
	60.72	652.057	772.58
	60.74	655.027	782.38
	60.76	658.279	782.804
	60.78	660.636	775.133
	60.8	661.291	763.589
	60.82	659.983	752.72
	60.84	657.183	745.354
	60.86	654.144	742.176
	60.88	652.575	742.677
	60.9	653.926	746.384
	60.92	658.634	753.341
	60.94	665.809	763.609
	60.96	673.629	776.376
	60.98	680.219	789.495
	61	684.419	799.925
	61.02	685.977	804.888
	61.04	685.162	803.106
	61.06	682.252	795.45
	61.08	677.421	784.67
	61.1	671.115	774.359
	61.12	664.49	767.604
	61.14	659.346	765.922
	61.16	657.37	768.904
	61.18	659.132	774.669
	61.2	663.604	780.848
	61.22	668.667	785.585
	61.24	672.35	788.052
	61.26	673.965	788.317
	61.28	674.332	786.789
	61.3	674.944	783.743
	61.32	676.705	779.304
	61.34	679.187	773.881
	61.36	680.933	768.614
	61.38	680.556	765.305
	61.4	677.817	765.643
	61.42	673.899	770.093
	61.44	670.731	777.207
	61.46	669.851	783.968
	61.48	671.59	787.179
	61.5	675.031	785.168
	61.52	678.649	778.781
	61.54	681.162	771.01
	61.56	682.074	765.443
	61.58	681.731	764.464
	61.6	680.973	768.283
	61.62	680.63	775.258
	61.64	681.06	783.109
	61.66	681.87	790.059
	61.68	681.961	795.177
	61.7	679.973	797.967
	61.72	675.075	797.883
	61.74	667.75	794.441
	61.76	660.065	787.917
	61.78	655.077	779.85
	61.8	655.495	772.555
	61.82	662.236	767.656
	61.84	673.707	764.689
	61.86	686.28	761.155
	61.88	695.741	754.441
	61.9	698.962	744.472
	61.92	694.968	734.963
	61.94	685.046	731.833
	61.96	672.089	739.353
	61.98	659.652	756.578
	62	651.073	776.849
	62.02	648.704	791.233
	62.04	653.213	793.895
	62.06	663.098	785.8
	62.08	674.822	774.054
	62.1	683.894	767.204
	62.12	686.693	769.698
	62.14	682.199	779.319
	62.16	672.588	789.226
	62.18	662.203	792.924
	62.2	655.361	788.52
	62.22	654.28	779.342
	62.24	658.315	770.911
	62.26	664.854	766.867
	62.28	671.122	766.957
	62.3	675.671	768.283
	62.32	678.674	768.342
	62.34	681.115	767.177
	62.36	683.682	766.952
	62.38	686.217	769.564
	62.4	687.974	774.53
	62.42	688.276	779.051
	62.44	686.963	780.234
	62.46	684.371	777.61
	62.48	681.048	773.834
	62.5	677.579	772.899
	62.52	674.608	777.199
	62.54	672.817	785.617
	62.56	672.621	794.071
	62.58	673.697	798.073
	62.6	674.839	795.524
	62.62	674.555	787.9
	62.64	672.188	779.253
	62.66	668.78	773.846
	62.68	666.784	773.983
	62.7	668.559	779.148
	62.72	674.544	786.65
	62.74	682.493	793.12
	62.76	688.532	795.988
	62.78	689.512	794.327
	62.8	685.068	788.902
	62.82	677.908	781.564
	62.84	672.053	774.362
	62.86	670.238	768.751
	62.88	672.303	765.239
	62.9	675.643	763.58
	62.92	677.315	763.29
	62.94	676.186	764.052
	62.96	673.59	765.697
	62.98	672.137	767.852
	63	673.653	769.71
	63.02	677.818	770.388
	63.04	682.414	769.792
	63.06	684.858	769.322
	63.08	683.852	771.611
	63.1	680.028	779.061
	63.12	675.33	791.932
	63.14	671.785	807.331
	63.16	670.545	820.087
	63.18	671.684	825.29
	63.2	674.566	821.046
	63.22	678.271	809.664
	63.24	681.801	796.401
	63.26	684.148	786.492
	63.28	684.524	782.334
	63.3	682.795	782.576
	63.32	679.778	783.574
	63.34	676.972	782.109
	63.36	675.654	777.516
	63.38	675.869	771.893
	63.4	676.102	768.474
	63.42	674.109	769.44
	63.44	668.528	774.651
	63.46	660.253	781.995
	63.48	652.503	788.865
	63.5	649.303	793.614
	63.52	653.16	796.051
	63.54	663.329	796.875
	63.56	675.819	796.711
	63.58	685.254	795.518
	63.6	687.584	792.748
	63.62	682.093	787.931
	63.64	671.625	781.147
	63.66	660.94	773.022
	63.68	654.232	764.38
	63.7	653.178	755.953
	63.72	656.49	748.465
	63.74	661.023	742.958
	63.76	663.638	740.962
	63.78	662.756	744.111
	63.8	658.858	753.248
	63.82	653.872	767.471
	63.84	649.949	783.819
	63.86	648.377	797.967
	63.88	649.131	805.798
	63.9	651.169	805.168
	63.92	653.207	796.977
	63.94	654.48	784.957
	63.96	655.115	774.195
	63.98	655.946	769.028
	64	657.915	771.322
	64.02	661.436	779.946
	64.04	666.08	791.643
	64.06	670.8	802.759
	64.08	674.528	810.848
	64.1	676.779	815.303
	64.12	677.847	816.847
	64.14	678.473	816.418
	64.16	679.219	814.342
	64.18	680.04	810.376
	64.2	680.398	804.448
	64.22	679.842	797.408
	64.24	678.611	791.068
	64.26	677.703	787.402
	64.28	678.256	787.462
	64.3	680.603	790.781
	64.32	683.718	795.658
	64.34	685.559	800.066
	64.36	684.23	802.496
	64.38	679.243	802.283
	64.4	672.023	799.425
	64.42	665.24	794.33
	64.44	661.295	787.777
	64.46	660.914	780.977
	64.48	662.722	775.34
	64.5	664.085	771.829
	64.52	662.711	770.312
	64.54	658.003	769.619
	64.56	651.394	768.562
	64.58	645.489	767.285
	64.6	642.598	767.762
	64.62	643.537	772.649
	64.64	647.352	782.986
	64.66	652.015	796.423
	64.68	655.598	807.629
	64.7	657.224	811.106
	64.72	657.347	804.758
	64.74	657.318	791.655
	64.76	658.6	778.452
	64.78	662.053	771.233
	64.8	667.579	771.541
	64.82	674.153	775.38
	64.84	680.15	776.033
	64.86	683.852	768.821
	64.88	684.033	754.537
	64.9	680.51	739.197
	64.92	674.399	730.31
	64.94	667.833	732.236
	64.96	663.086	743.721
	64.98	661.442	759.053
	65	662.461	771.807
	65.02	664.226	778.557
	65.04	664.581	780.224
	65.06	662.668	780.568
	65.08	659.689	783.185
	65.1	658.201	789.125
	65.12	660.239	796.489
	65.14	665.491	801.912
	65.16	670.879	802.744
	65.18	672.098	798.573
	65.2	666.273	791.415
	65.22	654.034	784.737
	65.24	639.581	781.944
	65.26	628.59	784.978
	65.28	625.265	793.452
	65.3	630.381	804.565
	65.32	641.428	813.898
	65.34	654.475	816.961
	65.36	666.323	811.046
	65.38	675.513	796.578
	65.4	681.826	777.236
	65.42	685.125	758.602
	65.44	684.756	745.892
	65.46	680.083	741.894
	65.48	671.646	746.15
	65.5	661.805	755.709
	65.52	654.095	766.853
	65.54	651.55	776.692
	65.56	655.052	783.775
	65.58	662.792	787.677
	65.6	671.161	788.231
	65.62	676.467	785.262
	65.64	676.49	779.091
	65.66	671.182	771.293
	65.68	662.427	764.84
	65.7	653.237	763.122
	65.72	646.71	768.224
	65.74	645.003	779.555
	65.76	648.476	793.807
	65.78	655.355	806.422
	65.8	662.313	813.729
	65.82	665.967	814.454
	65.84	664.695	809.821
	65.86	659.653	802.407
	65.88	654.204	794.692
	65.9	651.902	788.233
	65.92	654.257	783.719
	65.94	659.778	781.396
	65.96	664.986	781.244
	65.98	666.742	782.704
	66	664.279	784.423
	66.02	659.576	784.612
	66.04	655.909	782.104
	66.06	655.728	777.48
	66.08	659.351	773.299
	66.1	665.231	773.024
	66.12	671.305	779.118
	66.14	676.236	791.484
	66.16	679.666	807.219
	66.18	681.593	821.813
	66.2	681.713	831.03
	66.22	679.489	832.417
	66.24	674.872	825.846
	66.26	668.898	813.214
	66.28	663.398	797.781
	66.3	659.854	783.446
	66.32	658.297	773.9
	66.34	657.216	771.486
	66.36	654.741	776.025
	66.38	650.254	784.342
	66.4	645.19	791.232
	66.42	642.31	791.846
	66.44	643.911	784.419
	66.46	650.232	771.677
	66.48	659.201	759.82
	66.5	667.658	755.372
	66.52	673.131	761.636
	66.54	674.951	776.838
	66.56	674.075	795.111
	66.58	672.006	809.709
	66.6	669.763	816.479
	66.62	667.618	815.526
	66.64	665.58	810.24
	66.66	663.958	804.558
	66.68	663.391	800.396
	66.7	664.289	796.927
	66.72	666.223	791.984
	66.74	667.911	784.431
	66.76	667.954	775.689
	66.78	665.86	769.28
	66.8	662.581	768.68
	66.82	660.112	774.961
	66.84	660.354	785.839
	66.86	663.955	796.765
	66.88	669.855	803.295
	66.9	675.8	803.194
	66.92	679.503	797.026
	66.94	679.764	787.164
	66.96	676.959	776.198
	66.98	672.699	765.974
	67	668.916	757.74
	67.02	666.892	752.843
	67.04	666.717	752.972
	67.06	667.407	759.412
	67.08	667.588	771.757
	67.1	666.355	787.201
	67.12	663.843	801.228
	67.14	661.173	809.5
	67.16	659.786	809.842
	67.18	660.517	803.073
	67.2	662.954	792.285
	67.22	665.514	781.193
	67.24	666.26	772.699
	67.26	664.039	768.399
	67.28	659.263	768.886
	67.3	653.817	774.147
	67.32	650.062	783.488
	67.34	649.468	795.135
	67.36	651.686	806.145
	67.38	654.676	813.128
	67.4	655.908	813.63
	67.42	653.962	807.371
	67.44	649.556	796.523
	67.46	645.286	784.788
	67.48	644.152	775.796
	67.5	647.71	771.678
	67.52	655.013	772.456
	67.54	663.062	776.354
	67.56	668.537	780.728
	67.58	669.73	783.201
	67.6	667.453	782.648
	67.62	664.342	779.736
	67.64	663.066	776.727
	67.66	664.676	776.425
	67.68	668.169	780.588
	67.7	671.455	788.589
	67.72	672.912	797.257
	67.74	672.349	802.285
	67.76	670.758	800.605
	67.78	669.21	792.389
	67.8	667.9	781.386
	67.82	666.146	773.267
	67.84	663.29	772.835
	67.86	659.657	781.676
	67.88	656.669	797.489
	67.9	655.942	815.296
	67.92	658.059	829.708
	67.94	662.053	837.007
	67.96	666.04	836.157
	67.98	668.548	828.572
	68	669.475	817.065
	68.02	669.946	804.59
	68.04	671.236	793.315
	68.06	673.669	784.267
	68.08	676.384	777.589
	68.1	678.102	773.134
	68.12	678.159	770.98
	68.14	676.9	771.446
	68.16	675.105	774.542
	68.18	672.999	779.309
	68.2	669.803	783.712
	68.22	664.325	785.527
	68.24	656.194	783.809
	68.26	646.731	779.943
	68.28	638.666	777.253
	68.3	634.744	779.117
	68.32	636.151	786.679
	68.34	641.793	797.761
	68.36	648.885	807.909
	68.38	654.403	813.018
	68.4	656.48	811.782
	68.42	655.015	806.276
	68.44	651.385	800.261
	68.46	647.638	796.479
	68.48	645.669	794.89
	68.5	646.601	793.088
	68.52	650.423	788.49
	68.54	655.918	780.592
	68.56	661.027	771.627
	68.58	663.74	765.218
	68.6	663.217	764.095
	68.62	660.502	768.556
	68.64	658.173	776.66
	68.66	658.883	785.758
	68.68	663.571	794.078
	68.7	670.525	801.183
	68.72	676.083	807.176
	68.74	676.697	811.562
	68.76	671.1	812.88
	68.78	661.15	809.526
	68.8	650.803	801.147
	68.82	643.898	789.503
	68.84	642.218	778.038
	68.86	645.01	770.408
	68.88	650.066	768.904
	68.9	655.362	773.733
	68.92	660.016	783.389
	68.94	663.985	795.57
	68.96	667.026	807.832
	68.98	667.991	817.685
	69	665.229	822.513
	69.02	657.887	819.996
	69.04	647.099	809.267
	69.06	636.035	792.14
	69.08	628.58	773.298
	69.1	627.394	758.767
	69.12	632.569	753.202
	69.14	641.686	757.525
	69.16	651.157	768.528
	69.18	657.967	780.8
	69.2	660.822	789.792
	69.22	660.24	793.993
	69.24	657.84	794.863
	69.26	655.442	794.824
	69.28	654.476	795.029
	69.3	655.76	794.663
	69.32	659.476	792.177
	69.34	665.167	787.213
	69.36	671.804	781.38
	69.38	678.072	777.097
	69.4	682.87	775.434
	69.42	685.771	774.898
	69.44	687.076	772.449
	69.46	687.378	766.159
	69.48	686.921	757.416
	69.5	685.278	750.731
	69.52	681.673	750.949
	69.54	675.77	759.772
	69.56	668.329	774.104
	69.58	661.135	787.497
	69.6	656.136	793.735
	69.62	654.305	790.13
	69.64	655.037	778.499
	69.66	656.544	763.538
	69.68	657.027	750.101
	69.7	655.856	741.245
	69.72	653.932	737.894
	69.74	652.989	739.599
	69.76	654.269	745.272
	69.78	657.483	753.34
	69.8	660.741	761.642
	69.82	661.566	767.785
	69.84	658.387	770.097
	69.86	651.602	768.525
	69.88	643.573	764.663
	69.9	637.492	760.731
	69.92	635.754	758.299
	69.94	638.734	757.727
	69.96	644.671	758.675
	69.98	650.728	760.97
	70	654.604	764.807
	70.02	655.757	769.969
	70.04	655.514	774.839
	70.06	656.018	776.429
	70.08	658.699	771.907
	70.1	663.267	760.696
	70.12	667.869	745.493
	70.14	670.28	731.151
	70.16	669.311	722.001
	70.18	665.477	719.459
	70.2	660.526	721.592
	70.22	656.251	724.845
	70.24	653.458	726.502
	70.26	651.809	726.007
	70.28	650.504	724.403
	70.3	649.149	722.693
	70.32	648.071	720.756
	70.34	647.859	717.74
	70.36	648.621	713.461
	70.38	649.694	709.353
	70.4	650.146	707.959
	70.42	649.691	711.215
	70.44	649.198	718.899
	70.46	650.227	728.488
	70.48	653.806	736.555
	70.5	659.339	740.635
	70.52	664.588	740.24
	70.54	666.902	736.52
	70.56	664.96	731.154
	70.58	659.824	725.482
	70.6	654.473	720.427
	70.62	652.036	716.865
	70.64	653.841	715.754
	70.66	658.555	717.678
	70.68	663.03	722.206
	70.7	664.31	727.787
	70.72	661.539	732.466
	70.74	656.542	734.946
	70.76	652.701	735.155
	70.78	652.842	733.863
	70.8	657.458	731.714
	70.82	664.365	728.572
	70.84	669.99	723.795
	70.86	671.484	717.227
	70.88	668.361	710.002
	70.9	662.691	704.332
	70.92	657.816	702.263
	70.94	656.436	704.224
	70.96	659.238	708.465
	70.98	664.786	711.873
	71	670.553	711.715
	71.02	674.279	707.215
	71.04	674.844	700.026
	71.06	672.335	693.342
	71.08	667.621	690.22
	71.1	661.985	692.043
	71.12	657.012	697.886
	71.14	654.491	705.017
	71.16	655.926	710.194
	71.18	661.655	711.127
	71.2	670.139	707.419
	71.22	678.193	700.598
	71.24	682.41	693.256
	71.26	681.106	687.766
	71.28	675.52	685.232
	71.3	669.299	685.19
	71.32	666.423	686.143
	71.34	668.871	686.508
	71.36	675.562	685.414
	71.38	683.288	682.933
	71.4	688.916	679.796
	71.42	691.291	676.92
	71.44	691.549	675.055
	71.46	691.797	674.619
	71.48	693.314	675.578
	71.5	695.672	677.309
	71.52	697.366	678.611
	71.54	697.306	678.109
	71.56	695.892	675.052
	71.58	694.82	670.059
	71.6	695.825	665.166
	71.62	699.386	662.846
	71.64	704.394	664.469
	71.66	708.96	669.205
	71.68	711.662	674.298
	71.7	712.307	676.74
	71.72	711.735	675.306
	71.74	711.034	671.512
	71.76	710.854	668.709
	71.78	711.336	669.794
	71.8	712.495	675.099
	71.82	714.553	681.972
	71.84	717.821	686.439
	71.86	722.205	685.879
	71.88	726.85	680.875
	71.9	730.365	674.923
	71.92	731.619	672.12
	71.94	730.609	674.311
	71.96	728.76	679.622
	71.98	728.372	683.375
	72	731.445	680.916
	72.02	738.557	670.636
	72.04	748.432	655.319
	72.06	758.446	640.963
	72.08	765.826	633.701
	72.1	768.901	636.545
	72.12	767.775	647.783
	72.14	764.093	661.892
	72.16	760.068	672.432
	72.18	757.334	675.322
	72.2	756.274	670.775
	72.22	756.17	662.919
	72.24	755.981	657.461
	72.26	755.187	658.695
	72.28	754.068	667.418
	72.3	753.278	680.682
	72.32	753.067	693.301
	72.34	752.832	700.203
	72.36	751.395	698.478
	72.38	747.864	688.351
	72.4	742.409	672.907
	72.42	736.346	656.878
	72.44	731.4	645.018
	72.46	728.673	640.524
	72.48	728.037	643.938
	72.5	728.328	652.877
	72.52	728.14	662.82
	72.54	726.577	668.844
	72.56	723.491	667.692
	72.58	719.209	659.247
	72.6	714.154	646.614
	72.62	708.752	634.658
	72.64	703.595	627.712
	72.66	699.509	627.657
	72.68	697.21	633.376
	72.7	696.675	641.763
	72.72	696.765	649.55
	72.74	695.571	654.823
	72.76	691.466	657.406
	72.78	684.188	658.14
	72.8	675.174	657.778
	72.82	666.809	656.337
	72.84	661.077	653.295
	72.86	658.492	648.338
	72.88	658.04	642.001
	72.9	658.053	635.69
	72.92	657.344	631.089
	72.94	655.787	629.369
	72.96	654.089	630.71
	72.98	653.102	634.346
	73	653.305	638.97
	73.02	654.783	643.199
	73.04	657.487	645.908
	73.06	661.319	646.434
	73.08	665.829	644.76
	73.1	669.81	641.646
	73.12	671.38	638.547
	73.14	668.828	637.128
	73.16	661.856	638.496
	73.18	652.342	642.516
	73.2	643.899	647.689
	73.22	640.229	651.79
	73.24	643.167	652.952
	73.26	651.607	650.577
	73.28	662.03	645.519
	73.3	670.341	639.453
	73.32	673.9	633.924
	73.34	672.574	629.73
	73.36	668.318	627.02
	73.38	663.734	625.905
	73.4	660.627	626.962
	73.42	659.389	631.075
	73.44	659.361	638.575
	73.46	659.639	648.274
	73.48	659.647	657.213
	73.5	659.15	661.598
	73.52	657.946	658.641
	73.54	655.696	648.343
	73.56	652.174	634.09
	73.58	647.725	621.512
	73.6	643.461	615.978
	73.62	640.88	619.961
	73.64	641.046	631.678
	73.66	643.888	645.812
	73.68	648.129	656.016
	73.7	651.918	657.899
	73.72	653.756	650.92
	73.74	653.097	638.253
	73.76	650.339	624.818
	73.78	646.362	614.755
	73.8	642.081	609.785
	73.82	638.325	609.244
	73.84	635.975	611.408
	73.86	635.986	614.97
	73.88	639.054	619.592
	73.9	645.055	625.356
	73.92	652.706	631.813
	73.94	659.846	637.642
	73.96	664.282	641.289
	73.98	664.722	642.07
	74	661.235	640.718
	74.02	655.045	638.824
	74.04	647.91	637.565
	74.06	641.548	636.84
	74.08	637.356	635.625
	74.1	636.282	633.332
	74.12	638.586	630.949
	74.14	643.474	630.793
	74.16	648.957	634.755
	74.18	652.374	642.317
	74.2	651.597	650.024
	74.22	646.302	653.191
	74.24	638.416	648.865
	74.26	631.238	637.983
	74.28	627.674	625.064
	74.3	628.684	615.53
	74.32	632.985	612.479
	74.34	638.156	615.157
	74.36	642.307	620.077
	74.38	645.059	623.8
	74.4	647.23	625.243
	74.42	649.616	625.926
	74.44	651.979	628.236
	74.46	653.108	633.27
	74.48	651.869	639.947
	74.5	648.338	645.885
	74.52	644.01	649.12
	74.54	640.881	649.231
	74.56	640.115	647.153
	74.58	641.348	644.144
	74.6	643.144	640.967
	74.62	644.152	637.911
	74.64	644.015	635.316
	74.66	643.347	633.799
	74.68	642.934	633.788
	74.7	642.968	634.828
	74.72	643.007	635.543
	74.74	642.646	634.605
	74.76	642.19	631.994
	74.78	642.598	629.344
	74.8	644.663	628.75
	74.82	648.105	630.769
	74.84	651.463	633.273
	74.86	653.002	632.361
	74.88	651.986	625.028
	74.9	649.258	611.725
	74.92	646.61	596.87
	74.94	645.377	586.707
[truncated: 3 more rows]

## Sheet: Figure 2f
Figure 2f Intensity profile along the dashed arrow in (e)
	Distance / Å	Intensity
	0	21517.7
	0.1354	23272.3
	0.2708	20910.9
	0.4062	25712.8
	0.5416	27824.2
	0.677	27204.1
	0.8124	24534.3
	0.9478	25240.7
	1.0832	22992.7
	1.2186	23051.1
	1.354	21757.8
	1.4894	21066.6
	1.6248	19969.7
	1.7602	20084
	1.8956	21316.8
	2.031	20887.9
	2.1664	19581.2
	2.3018	20115
	2.4372	20540.8
	2.5726	23298.9
	2.708	21927.1
	2.8434	27022.3
	2.9788	26446.5
	3.1142	25123.2
	3.2496	25351.1
	3.385	23873.4
	3.5204	23742
	3.6558	22458.7
	3.7912	20543
	3.9266	20977.2
	4.062	20531.8
	4.1974	20324.1
	4.3328	20433.2
	4.4682	21563.6
	4.6036	22045
	4.739	23255.4
	4.8744	26810.3
	5.0098	25751
	5.1452	26587.4
	5.2806	26646.5
	5.416	25554.9
	5.5514	26928.7
	5.6868	24232.1
	5.8222	21106.1
	5.9576	19434.8
	6.093	20906.2
	6.2284	19577.3
	6.3638	18644.1
	6.4992	19570.9
	6.6346	20869.7
	6.77	19983.2
	6.9054	20878.7
	7.0408	21282.9
	7.1762	22085.2
	7.3116	22266
	7.447	25505.9
	7.5824	26717.6
	7.7178	25603
	7.8532	26126.3
	7.9886	24350.2
	8.124	18981.3
	8.2594	20838.2
	8.3948	18751.9
	8.5302	18276.4
	8.6656	17818.1
	8.801	18260.1
	8.9364	19691.5
	9.0718	19997.3
	9.2072	19143.8
	9.3426	21863.1
	9.478	22136.1
	9.6134	24520.6
	9.7488	27029.4
	9.8842	27312.4
	10.0196	27161.7
	10.155	23608.8
	10.2904	24705.2
	10.4258	22622.2
	10.5612	20575.1
	10.6966	20506.4
	10.832	18801.5
	10.9674	18507.3
	11.1028	18268.8
	11.2382	19588.3
	11.3736	20208.2
	11.509	19731.9
	11.6444	21456.4
	11.7798	21836.7
	11.9152	24160.8
	12.0506	27332
	12.186	26382.6
	12.3214	30265.3
	12.4568	27503.2
	12.5922	27846.5
	12.7276	25565
	12.863	24336
	12.9984	22584.6
	13.1338	22835.7
	13.2692	21124.3
	13.4046	21412.5
	13.54	20987.7
	13.6754	21185
	13.8108	23823.6
	13.9462	25583.7
	14.0816	25001
	14.217	28228.4
	14.3524	28160.9
	14.4878	28951.4
	14.6232	30793
	14.7586	27790.1
	14.894	24315.9
	15.0294	26840.7
	15.1648	27915.8
	15.3002	24469.2
	15.4356	24385.3
	15.571	24021.7
	15.7064	22497.5
	15.8418	22028.3
	15.9772	24197.7
	16.1126	25224.7
	16.248	28634.2
	16.3834	27000.7
	16.5188	26380.6
	16.6542	29619.4
	16.7896	32124.4
	16.925	33570
	17.0604	35857.4
	17.1958	37492.3
	17.3312	33333
	17.4666	30502.2
	17.602	28277
	17.7374	27106.8
	17.8728	26905.4
	18.0082	27461.3
	18.1436	26417.1
	18.279	27327.4
	18.4144	26878.4
	18.5498	26859
	18.6852	30403.9
	18.8206	30220.6
	18.956	34344.2
	19.0914	36172.4
	19.2268	33195.3
	19.3622	34309.2
	19.4976	34721
	19.633	33245.7
	19.7684	34534.8
	19.9038	31175.6
	20.0392	31162.6
	20.1746	28015.2
	20.31	25955.6
	20.4454	25952.6
	20.5808	24954.4
	20.7162	26024.6
	20.8516	27221.2
	20.987	30135.6
	21.1224	26069.7
	21.2578	29799.1
	21.3932	35718.1
	21.5286	32028.9
	21.664	35422.8
	21.7994	38354.1
	21.9348	36477.6
	22.0702	35505
	22.2056	33432.9
	22.341	31721.5
	22.4764	30944.9
	22.6118	27279.4
	22.7472	26659
	22.8826	26122
	23.018	26405.8
	23.1534	27104.5
	23.2888	27224.5
	23.4242	27445.6
	23.5596	29316.9
	23.695	30193.8
	23.8304	32804.7
	23.9658	38574.4
	24.1012	38102
	24.2366	37977.4
	24.372	39887.6
	24.5074	39448.1
	24.6428	38493.2
	24.7782	32743.2
	24.9136	31498
	25.049	28357.4
	25.1844	28015
	25.3198	24754.5

## Sheet: Fugure 3b
Figure 3b Pt 4f XPS spectra of the hcp-Ni@PtnL nanobranches fitted by 4f7/2 and 4f5/2 components
	Binding Energy / eV	Ni@Pt2.6								Ni@Pt3.2L								Ni@Pt4.0L
	BE_Pt4f Scan	Pt 4f_1_Pt4f Scan	Pt 4f_2_Pt4f Scan	Pt 4f_3_Pt4f Scan	Pt 4f_4_Pt4f Scan	Envelope_Pt4f Scan	experimental	experimental		Pt 4f_1_Pt 4f/135	Pt 4f_2_Pt 4f/135	Pt 4f_3_Pt 4f/135	Pt 4f_4_Pt 4f/135	Envelope_Pt 4f/135	experimental	experimental		Pt 4f_1_Pt 4f/147	Pt 4f_2_Pt 4f/147	Pt 4f_3_Pt 4f/147	Pt 4f_4_Pt 4f/147	Envelope_Pt 4f/147
	88.3111	6982.45	6982.45	6982.45	6982.45	6982.45	24953	24953		8244.51	8244.51	8244.51	8244.51	8244.51	11659.8	11659.8		20364.8	20364.8	20364.8	20364.8	20364.8	439.763	439.763
	88.2111	7083.09	7083.09	7083.09	7083.09	7083.09	24993.2	24993.2		8325.73	8325.73	8325.73	8325.73	8325.73	11701.1	11701.1		20342	20342	20342	20342	20342	437.278	437.278
	88.1111	6979.73	6979.73	6979.73	6979.73	6979.73	24951.9	24951.9		8358.51	8358.51	8358.51	8358.51	8358.51	11717.8	11717.8		20193.8	20193.8	20193.8	20193.8	20193.8	421.124	421.124
	88.0111	6863.33	6863.33	6863.33	6863.33	6863.33	24905.3	24905.3		8173.27	8173.27	8173.27	8173.27	8173.27	11623.5	11623.5		20222.3	20222.3	20222.3	20222.3	20222.3	424.231	424.231
	87.9111	6895.08	6895.08	6895.08	6895.08	6895.08	24918	24918		8084.92	8084.92	8084.92	8084.92	8084.92	11578.5	11578.5		20413.2	20413.2	20413.2	20413.2	20413.2	445.039	445.039
	87.8111	6831.45	6831.45	6831.45	6831.45	6831.45	24892.6	24892.6		8178.97	8178.97	8178.97	8178.97	8178.97	11626.4	11626.4		20304.9	20304.9	20304.9	20304.9	20304.9	433.234	433.234
	87.7111	6809.36	6809.36	6809.36	6809.36	6809.36	24883.7	24883.7		8114.85	8114.85	8114.85	8114.85	8114.85	11593.7	11593.7		20017.1	20017.1	20017.1	20017.1	20017.1	401.864	401.864
	87.6111	6869.45	6869.45	6869.45	6869.45	6869.45	24907.8	24907.8		8096.32	8096.32	8096.32	8096.32	8096.32	11584.3	11584.3		20223.7	20223.7	20223.7	20223.7	20223.7	424.383	424.383
	87.5111	6873.31	6873.31	6873.31	6873.31	6873.31	24909.3	24909.3		8093.47	8093.47	8093.47	8093.47	8093.47	11582.8	11582.8		20099.7	20099.7	20099.7	20099.7	20099.7	410.867	410.867
	87.4111	6776.77	6776.77	6776.77	6776.77	6776.77	24870.7	24870.7		8114.85	8114.85	8114.85	8114.85	8114.85	11593.7	11593.7		19876	19876	19876	19876	19876	386.484	386.484
	87.3111	6639.56	6639.56	6639.56	6639.56	6639.56	24815.8	24815.8		8102.02	8102.02	8102.02	8102.02	8102.02	11587.2	11587.2		19774.9	19774.9	19774.9	19774.9	19774.9	375.464	375.464
	87.2111	6673.51	6673.51	6673.51	6673.51	6673.51	24829.4	24829.4		8067.83	8067.83	8067.83	8067.83	8067.83	11569.8	11569.8		19978.6	19978.6	19978.6	19978.6	19978.6	397.667	397.667
	87.1111	6725.11	6725.11	6725.11	6725.11	6725.11	24850	24850		7978.06	7978.06	7978.06	7978.06	7978.06	11524	11524		19928.8	19928.8	19928.8	19928.8	19928.8	392.239	392.239
	87.0111	6807.4	6807.4	6807.4	6807.4	6807.4	24883	24883		8056.43	8056.43	8056.43	8056.43	8056.43	11563.9	11563.9		20061.3	20061.3	20061.3	20061.3	20061.3	406.682	406.682
	86.9111	6705.46	6705.46	6705.46	6705.46	6705.46	24842.2	24842.2		7902.54	7902.54	7902.54	7902.54	7902.54	11485.6	11485.6		19908.8	19908.8	19908.8	19908.8	19908.8	390.059	390.059
	86.8111	6664.97	6664.97	6664.97	6664.97	6664.97	24826	24826		7901.11	7901.11	7901.11	7901.11	7901.11	11484.8	11484.8		19881.7	19881.7	19881.7	19881.7	19881.7	387.105	387.105
	86.7111	6637.39	6637.39	6637.39	6637.39	6637.39	24815	24815		7895.41	7895.41	7895.41	7895.41	7895.41	11481.9	11481.9		19665.1	19665.1	19665.1	19665.1	19665.1	363.496	363.496
	86.6111	6644.04	6644.04	6644.04	6644.04	6644.04	24817.6	24817.6		7942.43	7942.43	7942.43	7942.43	7942.43	11505.9	11505.9		19670.8	19670.8	19670.8	19670.8	19670.8	364.117	364.117
	86.5111	6578.29	6578.29	6578.29	6578.29	6578.29	24791.3	24791.3		7903.96	7903.96	7903.96	7903.96	7903.96	11486.3	11486.3		19659.4	19659.4	19659.4	19659.4	19659.4	362.875	362.875
	86.4111	6569.23	6569.23	6569.23	6569.23	6569.23	24787.7	24787.7		7932.46	7932.46	7932.46	7932.46	7932.46	11500.8	11500.8		19774.9	19774.9	19774.9	19774.9	19774.9	375.464	375.464
	86.3111	6605.42	6605.42	6605.42	6605.42	6605.42	24802.2	24802.2		7895.41	7895.41	7895.41	7895.41	7895.41	11481.9	11481.9		19428.6	19428.6	19428.6	19428.6	19428.6	337.717	337.717
	86.2111	6675.61	6675.61	6675.61	6675.61	6675.61	24830.2	24830.2		7835.57	7835.57	7835.57	7835.57	7835.57	11451.4	11451.4		19558.3	19558.3	19558.3	19558.3	19558.3	351.855	351.855
	86.1111	6429.93	6429.93	6429.93	6429.93	6429.93	24732	24732		7866.91	7866.91	7866.91	7866.91	7866.91	11467.4	11467.4		19908.8	19908.8	19908.8	19908.8	19908.8	390.059	390.059
	86.0111	6393.78	6393.78	6393.78	6393.78	6393.78	24717.5	24717.5		7747.22	7747.22	7747.22	7747.22	7747.22	11406.4	11406.4		19628.1	19628.1	19628.1	19628.1	19628.1	359.463	359.463
	85.9111	6446.3	6446.3	6446.3	6446.3	6446.3	24738.5	24738.5		7678.83	7678.83	7678.83	7678.83	7678.83	11371.6	11371.6		19804.8	19804.8	19804.8	19804.8	19804.8	378.723	378.723
	85.8111	6493.66	6493.66	6493.66	6493.66	6493.66	24757.5	24757.5		7714.45	7714.45	7714.45	7714.45	7714.45	11389.7	11389.7		19551.2	19551.2	19551.2	19551.2	19551.2	351.081	351.081
	85.7111	6418.09	6418.09	6418.09	6418.09	6418.09	24727.2	24727.2		7799.94	7799.94	7799.94	7799.94	7799.94	11433.3	11433.3		19487	19487	19487	19487	19487	344.083	344.083
	85.6111	6496.52	6496.52	6496.52	6496.52	6496.52	24758.6	24758.6		7720.15	7720.15	7720.15	7720.15	7720.15	11392.6	11392.6		19441.4	19441.4	19441.4	19441.4	19441.4	339.113	339.113
	85.5111	6476.83	6476.83	6476.83	6476.83	6476.83	24750.7	24750.7		7680.25	7680.25	7680.25	7680.25	7680.25	11372.3	11372.3		19866.1	19866.1	19866.1	19866.1	19866.1	385.405	385.405
	85.4111	6393.86	6393.86	6393.86	6393.86	6393.86	24717.5	24717.5		7576.23	7576.23	7576.23	7576.23	7576.23	11319.3	11319.3		19687.9	19687.9	19687.9	19687.9	19687.9	365.981	365.981
	85.3111	6249.28	6249.28	6249.28	6249.28	6249.28	24659.7	24659.7		7630.38	7630.38	7630.38	7630.38	7630.38	11346.9	11346.9		20027.1	20027.1	20027.1	20027.1	20027.1	402.954	402.954
	85.2111	6351.88	6351.88	6351.88	6351.88	6351.88	24700.8	24700.8		7721.57	7721.57	7721.57	7721.57	7721.57	11393.4	11393.4		19692.2	19692.2	19692.2	19692.2	19692.2	366.45	366.45
	85.1111	6404.4	6404.4	6404.4	6404.4	6404.4	24721.8	24721.8		7657.45	7657.45	7657.45	7657.45	7657.45	11360.7	11360.7		19572.5	19572.5	19572.5	19572.5	19572.5	353.402	353.402
	85.0111	6402.1	6402.1	6402.1	6402.1	6402.1	24720.8	24720.8		7704.47	7704.47	7704.47	7704.47	7704.47	11384.7	11384.7		19670.8	19670.8	19670.8	19670.8	19670.8	364.117	364.117
	84.9111	6377.97	6377.97	6377.97	6377.97	6377.97	24711.2	24711.2		7581.93	7581.93	7581.93	7581.93	7581.93	11322.2	11322.2		19915.9	19915.9	19915.9	19915.9	19915.9	390.833	390.833
	84.8111	6309.26	6309.26	6309.26	6309.26	6309.26	24683.7	24683.7		7760.05	7760.05	7760.05	7760.05	7760.05	11413	11413		19863.2	19863.2	19863.2	19863.2	19863.2	385.089	385.089
	84.7111	6416.29	6416.29	6416.29	6416.29	6416.29	24726.5	24726.5		7630.38	7630.38	7630.38	7630.38	7630.38	11346.9	11346.9		19435.7	19435.7	19435.7	19435.7	19435.7	338.491	338.491
	84.6111	6403.8	6403.8	6403.8	6403.8	6403.8	24721.5	24721.5		7603.31	7603.31	7603.31	7603.31	7603.31	11333.1	11333.1		19732.1	19732.1	19732.1	19732.1	19732.1	370.799	370.799
	84.5111	6310.36	6310.36	6310.36	6310.36	6310.36	24684.1	24684.1		7646.05	7646.05	7646.05	7646.05	7646.05	11354.9	11354.9		19440	19440	19440	19440	19440	338.96	338.96
	84.4111	6191.14	6191.14	6191.14	6191.14	6191.14	24636.5	24636.5		7589.06	7589.06	7589.06	7589.06	7589.06	11325.9	11325.9		19799.1	19799.1	19799.1	19799.1	19799.1	378.102	378.102
	84.3111	6173.19	6173.19	6173.19	6173.19	6173.19	24629.3	24629.3		7641.78	7641.78	7641.78	7641.78	7641.78	11352.7	11352.7		19858.9	19858.9	19858.9	19858.9	19858.9	384.62	384.62
	84.2111	6359	6359	6359	6359	6359	24703.6	24703.6		7838.42	7838.42	7838.42	7838.42	7838.42	11452.9	11452.9		20105.4	20105.4	20105.4	20105.4	20105.4	411.489	411.489
	84.1111	6418.13	6418.13	6418.13	6418.13	6418.13	24727.3	24727.3		7684.53	7684.53	7684.53	7684.53	7684.53	11374.5	11374.5		20121.1	20121.1	20121.1	20121.1	20121.1	413.2	413.2
	84.0111	6296.02	6296.02	6296.02	6296.02	6296.02	24678.4	24678.4		7707.32	7707.32	7707.32	7707.32	7707.32	11386.1	11386.1		19977.2	19977.2	19977.2	19977.2	19977.2	397.515	397.515
	83.9111	6233.89	6233.89	6233.89	6233.89	6233.89	24653.6	24653.6		7747.22	7747.22	7747.22	7747.22	7747.22	11406.4	11406.4		19870.3	19870.3	19870.3	19870.3	19870.3	385.863	385.863
	83.8111	6284.09	6284.09	6284.09	6284.09	6284.09	24673.6	24673.6		7801.37	7801.37	7801.37	7801.37	7801.37	11434	11434		20267.9	20267.9	20267.9	20267.9	20267.9	429.201	429.201
	83.7111	6464.63	6464.63	6464.63	6464.63	6464.63	24745.9	24745.9		7713.02	7713.02	7713.02	7713.02	7713.02	11389	11389		20223.7	20223.7	20223.7	20223.7	20223.7	424.383	424.383
	83.6111	6364.19	6364.19	6364.19	6364.19	6364.19	24705.7	24705.7		7651.75	7651.75	7651.75	7651.75	7651.75	11357.8	11357.8		20161	20161	20161	20161	20161	417.549	417.549
	83.5111	6262.99	6262.99	6262.99	6262.99	6262.99	24665.2	24665.2		7690.23	7690.23	7690.23	7690.23	7690.23	11377.4	11377.4		20434.6	20434.6	20434.6	20434.6	20434.6	447.371	447.371
	83.4111	6251.8	6251.8	6251.8	6251.8	6251.8	24660.7	24660.7		7893.99	7893.99	7893.99	7893.99	7893.99	11481.2	11481.2		20537	20537	20537	20537.1	20537.1	472.223	458.533
	83.3111	6329.01	6329.01	6329.01	6329.01	6329.01	24691.6	24691.6		7921.06	7921.06	7921.06	7921.06	7921.06	11495	11495		20537	20537	20537	20537.1	20537.1	456.07	458.533
	83.2111	6323.51	6323.51	6323.51	6323.51	6323.51	24689.4	24689.4		7919.64	7919.64	7919.64	7919.64	7919.64	11494.3	11494.3		20536.7	20536.7	20536.7	20536.8	20536.8	477.499	458.5
	83.1111	6224.33	6224.33	6224.33	6224.33	6224.33	24649.7	24649.7		7935.31	7935.31	7935.31	7935.32	7935.32	11502.2	11502.2		20536.6	20536.6	20536.6	20536.7	20536.7	449.704	458.489
	83.0111	6270.31	6270.31	6270.31	6270.31	6270.31	24668.1	24668.1		7942.43	7942.43	7942.43	7942.44	7942.44	11505.9	11505.9		20536.1	20536.1	20536.1	20536.3	20536.3	491.942	458.435
	82.9111	6203.24	6203.24	6203.24	6203.24	6203.24	24641.3	24641.3		7822.74	7822.74	7822.74	7822.75	7822.75	11444.9	11444.9		20535.3	20535.3	20535.3	20535.6	20535.6	516.336	458.348
	82.8111	6274.79	6274.79	6274.79	6274.79	6274.79	24669.9	24669.9		7771.44	7771.44	7771.44	7771.46	7771.46	11418.8	11418.8		20534.8	20534.8	20534.8	20535.2	20535.2	496.607	458.293
	82.7111	6389.7	6389.7	6389.7	6389.7	6389.7	24715.9	24715.9		7781.42	7781.42	7781.42	7781.45	7781.45	11423.9	11423.9		20534.3	20534.3	20534.3	20534.9	20534.9	493.805	458.239
	82.6111	6232.55	6232.55	6232.55	6232.55	6232.55	24653	24653		7912.51	7912.51	7912.51	7912.55	7912.55	11490.6	11490.6		20533.9	20533.9	20533.9	20534.6	20534.6	492.258	458.195
	82.5111	6359.2	6359.2	6359.2	6359.2	6359.2	24703.7	24703.7		7835.57	7835.57	7835.57	7835.62	7835.62	11451.4	11451.4		20533.1	20533.1	20533.1	20534.1	20534.1	510.58	458.108
	82.4111	6322.19	6322.19	6322.19	6322.19	6322.19	24688.9	24688.9		7906.81	7906.81	7906.81	7906.88	7906.88	11487.7	11487.7		20532.4	20532.4	20532.4	20533.7	20533.7	512.913	458.032
	82.3111	6308.1	6308.1	6308.1	6308.1	6308.1	24683.2	24683.2		7818.47	7818.47	7818.47	7818.57	7818.57	11442.7	11442.7		20531.4	20531.4	20531.4	20533.1	20533.1	529.067	457.923
	82.2111	6382.05	6382.05	6382.05	6382.05	6382.05	24712.8	24712.8		7916.79	7916.79	7916.79	7916.93	7916.93	11492.8	11492.8		20530.5	20530.5	20530.5	20532.7	20532.7	524.718	457.825
	82.1111	6311.72	6311.72	6311.72	6311.72	6311.72	24684.7	24684.7		7901.11	7901.11	7901.11	7901.3	7901.3	11484.8	11484.8		20529	20529	20529	20532	20532	563.86	457.661
	82.0111	6350.5	6350.5	6350.5	6350.5	6350.5	24700.2	24700.2		7960.96	7960.96	7960.96	7961.22	7961.22	11515.3	11515.3		20527.3	20527.3	20527.3	20531.1	20531.1	584.984	457.476
	81.9111	6261.02	6261.02	6261.02	6261.02	6261.02	24664.4	24664.4		7884.01	7884.01	7884.01	7884.37	7884.37	11476.1	11476.1		20525.8	20525.8	20525.8	20530.8	20530.8	567.587	457.312
	81.8111	6216.89	6216.89	6216.89	6216.89	6216.89	24646.8	24646.8		8221.72	8221.72	8221.72	8222.2	8222.2	11648.1	11648.1		20524.3	20524.3	20524.3	20530.8	20530.8	566.966	457.149
	81.7111	6301.68	6301.68	6301.68	6301.68	6301.68	24680.7	24680.7		8053.58	8053.58	8053.58	8054.23	8054.23	11562.5	11562.5		20522.7	20522.7	20522.7	20531.2	20531.2	571.468	456.974
	81.6111	6382.29	6382.29	6382.29	6382.29	6382.29	24712.9	24712.9		8198.92	8198.92	8198.92	8199.79	8199.79	11636.5	11636.5		20521	20521	20521	20531.9	20531.9	577.986	456.789
	81.5111	6377.79	6377.79	6377.79	6377.79	6377.79	24711.1	24711.1		7975.21	7975.21	7975.21	7976.37	7976.37	11522.6	11522.6		20519.3	20519.3	20519.3	20533.3	20533.3	579.545	456.604
	81.4111	6422.63	6422.63	6422.63	6422.63	6422.63	24729.1	24729.1		7963.81	7963.81	7963.81	7965.35	7965.35	11516.8	11516.8		20517.6	20517.6	20517.6	20535.5	20535.5	579.545	456.418
	81.3111	6391.18	6391.18	6391.18	6391.18	6391.18	24716.5	24716.5		7886.86	7886.86	7886.86	7888.91	7888.91	11477.6	11477.6		20515.7	20515.7	20515.7	20538.4	20538.4	597.41	456.211
	81.2111	6433.89	6433.89	6433.89	6433.89	6433.89	24733.6	24733.6		8055	8055	8055	8057.69	8057.69	11563.2	11563.2		20513.9	20513.9	20513.9	20542.7	20542.7	589.486	456.015
	81.1111	6509.5	6509.5	6509.5	6509.5	6509.5	24763.8	24763.8		7992.31	7992.31	7992.31	7995.83	7995.83	11531.3	11531.3		20512	20512	20512	20548.4	20548.4	589.638	455.808
	81.0111	6570.63	6570.63	6570.63	6570.63	6570.63	24788.3	24788.3		8057.85	8057.85	8057.85	8062.44	8062.44	11564.7	11564.7		20509.4	20509.4	20509.4	20555.1	20555.1	645.403	455.525
	80.9111	6354.16	6354.16	6354.16	6354.16	6354.16	24701.7	24701.7		8006.55	8006.55	8006.55	8012.51	8012.51	11538.5	11538.5		20507	20507	20507	20564.2	20564.2	629.554	455.263
	80.8111	6487.78	6487.78	6487.78	6487.78	6487.78	24755.1	24755.1		8020.8	8020.8	8020.8	8028.48	8028.48	11545.8	11545.8		20504.5	20504.5	20504.5	20575.8	20575.8	642.754	454.99
	80.7111	6558.32	6558.32	6558.32	6558.32	6558.32	24783.3	24783.3		7963.81	7963.81	7963.81	7973.68	7973.68	11516.8	11516.8		20501.9	20501.9	20502	20590.3	20590.3	638.405	454.707
	80.6111	6500.9	6500.9	6500.9	6500.9	6500.9	24760.4	24760.4		8167.57	8167.57	8167.57	8180.17	8180.18	11620.6	11620.6		20498.9	20498.9	20498.9	20608.4	20608.4	675.378	454.38
	80.5111	6389.08	6389.08	6389.08	6389.08	6389.08	24715.6	24715.6		8119.12	8119.12	8119.12	8135.16	8135.16	11595.9	11595.9		20495.6	20495.6	20495.6	20630.4	20630.4	697.112	454.02
	80.4111	6471.65	6471.65	6471.65	6471.65	6471.65	24748.7	24748.7		8035.05	8035.05	8035.05	8055.36	8055.36	11553.1	11553.1		20492.4	20492.4	20492.4	20657.4	20657.4	685.155	453.672
	80.3111	6441.54	6441.54	6441.54	6441.54	6441.54	24736.6	24736.6		8071.38	8071.38	8071.38	8096.94	8096.94	11518.9	11571.6		20489.3	20489.3	20489.4	20691.3	20691.3	677.078	453.334
	80.2111	6562.14	6562.14	6562.14	6562.14	6562.14	24784.9	24784.9		8071.68	8071.68	8071.68	8103.75	8103.75	11642.3	11571.7		20485.9	20485.9	20485.9	20731.5	20731.6	703.325	452.963
	80.1111	6661.6	6661.6	6661.6	6661.6	6661.6	24824.6	24824.6		8072.15	8072.15	8072.16	8112.11	8112.11	11682.3	11572		20481.7	20481.7	20481.7	20778.8	20778.8	760.18	452.505
	80.0111	6612.93	6612.93	6612.93	6612.93	6612.93	24805.2	24805.2		8072.78	8072.78	8072.78	8122.46	8122.46	11717.8	11572.3		20477.9	20477.9	20478	20836.9	20837	726.477	452.091
	79.9111	6429.25	6429.25	6429.25	6429.25	6429.25	24731.7	24731.7		8073.16	8073.16	8073.17	8134.42	8134.43	11661.2	11572.5		20473.7	20473.7	20473.9	20904.7	20904.8	755.514	451.633
	79.8111	6495.56	6495.56	6495.56	6495.56	6495.56	24758.2	24758.2		8073.42	8073.42	8073.43	8148.89	8148.89	11632.9	11572.6		20469.3	20469.3	20469.5	20984.4	20984.6	774.306	451.154
	79.7111	6731.81	6731.81	6731.81	6731.81	6731.81	24852.7	24852.7		8073.73	8073.73	8073.74	8165.9	8165.91	11646	11572.8		20464.7	20464.7	20465	21079	21079.2	784.247	450.652
	79.6111	6700.5	6700.5	6700.5	6700.5	6700.5	24840.2	24840.2		8074.26	8074.26	8074.27	8186.65	8186.67	11694.6	11573		20460	20460	20460.3	21188	21188.4	797.141	450.14
	79.5111	6604.02	6604.02	6604.02	6604.03	6604.03	24801.6	24801.6		8074.94	8074.94	8074.96	8210.95	8210.97	11732.3	11573.4		20454.8	20454.8	20455.2	21314.4	21314.9	827.116	449.573
	79.4111	6495.12	6495.12	6495.12	6495.12	6495.12	24758	24758		8075.71	8075.71	8075.74	8239.8	8239.83	11752.7	11573.8		20449.5	20449.5	20450.1	21461	21461.6	831.618	448.995
	79.3111	6567.77	6567.77	6567.77	6567.78	6567.78	24787.1	24787.1		8076.82	8076.82	8076.86	8273.49	8273.53	11831.8	11574.3		20444.4	20444.4	20445.3	21627.7	21628.5	819.345	448.44
	79.2111	6662.32	6662.32	6662.32	6662.34	6662.34	24824.9	24824.9		8077.79	8077.79	8077.85	8312.55	8312.61	11802.7	11574.8		20439	20439	20440.1	21818.4	21819.5	841.254	447.851
	79.1111	6656.2	6656.2	6656.2	6656.23	6656.23	24822.5	24822.5		8078.52	8078.52	8078.61	8357.15	8357.23	11744.7	11575.2		20433	20433	20434.5	22034	22035.5	883.807	447.197
	79.0111	6587.19	6587.19	6587.19	6587.25	6587.25	24794.9	24794.9		8079.55	8079.55	8079.67	8408.55	8408.66	11815.1	11575.7		20426.5	20426.5	20428.5	22274.2	22276.2	923.571	446.488
	78.9111	6702.04	6702.04	6702.04	6702.12	6702.12	24840.8	24840.8		8080.52	8080.52	8080.67	8467.05	8467.2	11800.6	11576.2		20420.2	20420.2	20422.8	22545.4	22548	901.825	445.802
	78.8111	6813.15	6813.15	6813.15	6813.28	6813.28	24885.3	24885.3		8081.27	8081.27	8081.49	8532.69	8532.91	11752.7	11576.6		20414	20414	20417.5	22846.1	22849.5	896.702	445.126
	78.7111	6750.88	6750.88	6750.88	6751.09	6751.09	24860.4	24860.4		8082.63	8082.63	8082.93	8607.4	8607.7	11892	11577.3		20407.6	20407.6	20412.1	23175.4	23179.9	915.33	444.428
	78.6111	6833.95	6833.95	6833.95	6834.29	6834.29	24893.6	24893.6		8084.02	8084.02	8084.43	8690.07	8690.48	11902.2	11578		20400.5	20400.5	20406.4	23538.9	23544.7	956.489	443.654
	78.5111	7008.62	7008.62	7008.62	7009.14	7009.14	24963.4	24963.4		8085.46	8085.46	8086.02	8782.24	8782.8	11914.5	11578.7		20393.5	20393.5	20401.2	23932.5	23940.2	954.167	442.892
	78.4111	6976.91	6976.91	6976.91	6977.71	6977.71	24950.8	24950.8		8087.15	8087.15	8087.9	8882.64	8883.39	11972.6	11579.6		20386	20386	20395.9	24354.6	24364.6	993.767	442.074
	78.3111	6861.94	6861.94	6861.94	6863.17	6863.17	24904.8	24904.8		8089.27	8089.28	8090.28	8993.26	8994.27	12074.9	11580.7		20378.1	20378.1	20390.9	24809.6	24822.4	1011.94	441.213
	78.2111	6810.66	6810.66	6810.66	6812.52	6812.52	24884.3	24884.3		8091.15	8091.16	8092.5	9111.25	9112.6	12018.3	11581.6		20370	20370	20386.5	25289.8	25306.3	1029.33	440.33
	78.1111	7019.53	7019.53	7019.53	7022.31	7022.31	24967.8	24967.8		8093.2	8093.21	8095	9237.97	9239.77	12059.7	11582.7		20361.2	20361.2	20382.3	25792.8	25813.9	1083.07	439.371
	78.0111	7179.09	7179.09	7179.09	7183.24	7183.24	25031.6	25031.6		8095.38	8095.41	8097.75	9371.35	9373.76	12090.9	11583.8		20351.9	20352	20378.8	26317.4	26344.3	1113.67	438.357
	77.9111	7001.36	7001.36	7001.36	7007.46	7007.46	24960.5	24960.5		8098.05	8098.12	8101.18	9511.35	9514.56	12206.3	11585.1		20342.9	20343	20377.1	26856.1	26890.4	1095.5	437.376
	77.8111	6892.78	6892.78	6892.78	6901.67	6901.67	24917.1	24917.1		8100.54	8100.7	8104.65	9655.33	9659.6	12164.9	11586.4		20332.7	20333	20375.9	27402.6	27446	1176.27	436.264
	77.7111	6991.15	6991.15	6991.15	7003.99	7003.99	24949.4	24956.5		8103.6	8103.96	8108.96	9802.34	9808.07	12300.7	11588		20322.5	20323.2	20376.9	27951	28006	1179.99	435.152
	77.6111	6990.75	6990.75	6990.75	7009.09	7009.09	25003	24956.3		8106.76	8107.54	8113.73	9949.74	9957.51	12323.9	11589.6		20311.5	20313.1	20379.8	28492.6	28562.4	1234.67	433.954
	77.5111	6990.7	6990.7	6990.7	7016.65	7016.65	24962.1	24956.3		8110.33	8112	8119.34	10095.4	10106	12423.3	11591.4		20300.2	20303.6	20385.2	29018.7	29107.2	1261.69	432.722
	77.4111	6990.57	6990.57	6990.57	7026.93	7026.93	24970.6	24956.2		8114.19	8117.6	8125.81	10236.2	10251.3	12490.8	11593.4		20288.3	20295.8	20394.3	29519.1	29632.6	1294.77	431.425
	77.3111	6989.65	6989.65	6989.65	7040.07	7040.07	25063.9	24955.9		8118.44	8125.28	8133.3	10370.1	10391.8	12585.9	11595.5		20274.9	20290.6	20406.3	29986.6	30133.7	1405.67	429.964
	77.2111	6988.28	6988.28	6988.28	7057.54	7057.54	25114.2	24955.3		8123.16	8136.39	8142.15	10493.2	10525.4	12695.6	11597.9		20260.7	20292.8	20422.5	30408	30601.8	1461.57	428.416
	77.1111	6987.62	6987.62	6987.62	7081.79	7081.79	25031.9	24955		8128.31	8153.38	8152.34	10604.3	10653.4	12799.3	11600.6		20245.8	20309.3	20445	30775.8	31038.5	1512.05	426.792
	77.0111	6986.89	6986.89	6986.89	7113.75	7113.75	25040.2	24954.8		8133.79	8179.73	8164.21	10698.1	10774.4	12878.4	11603.4		20229.8	20352	20473.6	31085.9	31451.9	1593.44	425.048
	76.9111	6985.82	6985.82	6985.82	7155.15	7155.15	25079	24954.3		8140.12	8222.46	8178.28	10776	10896.5	13079.5	11606.6		20212.3	20440.9	20508.9	31321.1	31846.3	1696.73	423.141
	76.8111	6984.05	6984.05	6984.05	7207.77	7207.77	25160	24953.6		8146.69	8289.61	8194.49	10831.7	11022.4	13139	11609.9		20193.3	20606.9	20554	31482.1	32256.4	1808.86	421.07
	76.7111	6982.18	6982.18	6982.18	7274.72	7274.72	25171	24952.9		8154.39	8396.62	8213.82	10868.5	11170.2	13405.4	11613.8		20172.3	20903.2	20608.1	31568.1	32734.9	1948.33	418.781
	76.6111	6980.11	6980.11	6980.11	7358.69	7358.69	25193.2	24952		8163.09	8561.02	8236.74	10882.1	11353.6	13641.3	11618.3		20148.6	21398.7	20672.7	31561.8	33336	2143.26	416.197
	76.5111	6977.31	6977.32	6977.31	7462.11	7462.12	25276.3	24950.9		8173.26	8810.59	8264.01	10875.6	11603.6	13991.9	11623.5		20122.1	22197.8	20751.2	31475.3	34180.1	2345.63	413.309
	76.4111	6974.42	6974.43	6974.42	7588.65	7588.67	25287.4	24949.8		8184.14	9173.69	8295.44	10846.6	11947.4	14160.3	11629		20092.9	23441.9	20843.4	31310.5	35410	2536.05	410.126
	76.3111	6971.19	6971.23	6971.19	7741.04	7741.08	25324.7	24948.5		8196.12	9691.15	8331.99	10798	12428.9	14423	11635.1		20059.9	25289.7	20951.5	31056.6	37177.9	2810.64	406.529
	76.2111	6967.6	6967.71	6967.6	7921.9	7922.02	25365.1	24947		8209.73	10398	8374.64	10731.4	13084.5	14807	11642		20023.1	27953	21079.2	30732.4	39718.4	3083.22	402.518
	76.1111	6963.53	6963.82	6963.53	8133.18	8133.48	25419.8	24945.4		8225.34	11333.5	8424.75	10649.3	13956.9	15283.2	11650		19981.4	31612.9	21225.1	30340.2	43215.3	3434.39	397.973
	76.0111	6958.85	6959.59	6958.86	8375.93	8376.68	25488.3	24943.5		8242.85	12511.9	8482.36	10554.7	15063.2	15732.5	11658.9		19933.4	36422.4	21392.5	29879.8	47828	3896.45	392.741
	75.9111	6952.77	6954.57	6952.79	8649.26	8651.08	25648.9	24941.1		8262.59	13931.2	8549.39	10449.6	16405.1	16262.4	11669		19878.5	42460.4	21583.8	29368	53655.1	4381.65	386.757
	75.8111	6945.96	6950.18	6945.99	8952.53	8956.78	25731.9	24938.4		8284.83	15539	8625.71	10338.5	17933.6	16855.4	11680.3		19815	49584.6	21796.5	28808.5	60559.6	5009.28	379.835
	75.7111	6939.16	6948.66	6939.21	9282.12	9291.67	25728.5	24935.7		8310.12	17240.3	8714.23	10223.6	19558	17579.8	11693.2		19742.5	57461.1	22037.2	28209.3	68222.4	5652.44	371.933
	75.6111	6931.18	6951.77	6931.26	9630.54	9651.22	25862	24932.5		8338.5	18885.7	8813.96	10108.7	21131.4	18310	11707.6		19660.1	65449.7	22304.9	27581.7	76016.1	6369.37	362.951
	75.5111	6921.29	6964.2	6921.43	9988.42	10031.5	26080.4	24928.5		8369.6	20289	8927.11	9995.36	22472.3	18961.8	11723.5		19568.1	72703	22599.5	26933.4	83099.7	7056.34	352.923
	75.4111	6910.24	6996.45	6910.46	10345.5	10431.9	26211.7	24924.1		8402.85	21270.6	9052.07	9885.49	23402.4	19477.2	11740.4		19467.7	78205.2	22929.9	26274.3	88473.9	7654.76	341.979
	75.3111	6897.18	7063.86	6897.54	10687.7	10854.8	26439.9	24918.9		8437.22	21679.1	9189.87	9780.5	23775	19755.8	11757.9		19360.3	81153.8	23293.7	25613.1	91339.9	8157.82	330.273
	75.2111	6882.21	7191.88	6882.77	11000.9	11311.1	26656.5	24912.9		8471.81	21463.6	9338.88	9680.45	23539.4	19822.6	11775.5		19250.5	81022.9	23694.5	24962	91178.4	8319.2	318.305
	75.1111	6864.81	7417.6	6865.67	11269.5	11823.1	26933.3	24905.9		8505.58	20653.8	9499.15	9586.47	22728.3	19651.3	11792.7		19142.9	77807.7	24144	24330.8	87996.8	8149.59	306.576
	75.0111	6844.22	7792.04	6845.54	11478.5	12427.7	27296.8	24897.7		8536.82	19384.3	9668.55	9497.12	21476.4	19078.6	11808.7		19042.4	72067.5	24638.8	23727.4	82348.9	7617.33	295.622
	74.9111	6820.1	8379.99	6822.11	11615.5	13177.4	27697.4	24888		8564.71	17828.4	9846.06	9412.87	19957.9	18312.2	11822.9		18952.4	64616.5	25180.5	23162.5	75054.7	6846.35	285.812
	74.8111	6792.37	9255.13	6795.41	11671.4	14137.2	28107	24876.9		8589.12	16175.7	10031.3	9333.69	18362.4	17513.7	11835.3		18875.4	56463.9	25773.4	22638.4	67125	5887.75	277.419
	74.7111	6760.59	10482.9	6765.12	11640.2	15367	28567.6	24864.2		8608.82	14581.9	10221.4	9258.57	16844.2	16425.7	11845.3		18812.2	48458.2	26407.8	22156.4	59398	4874.16	270.53
	74.6111	6724.16	12092.9	6730.88	11521	16896.5	29092.6	24849.7		8624.52	13155.7	10416.6	9188.45	15511.9	15497.3	11853.3		18762.5	41237.6	27078.8	21722.7	52514.4	3894.58	265.102
	74.5111	6681.6	14049.6	6691.43	11318	18695.8	29791.6	24832.6		8637.35	11957.9	10615.2	9123.69	14422.5	14825.9	11859.8		18723.7	35127.2	27778.1	21329.7	46788.2	3096.89	260.861
	74.4111	6633.05	16219.9	6647.32	11040.3	20641.4	30468.9	24813.2		8647.17	11000.5	10815.7	9064.58	13587.4	14108.8	11864.7		18693.7	30255.4	28492.6	20975	42337.3	2467.86	257.548
	74.3111	6579.31	18357.9	6599.8	10701.1	22500.1	31052.4	24791.7		8655.28	10271.8	11015.9	9010.82	12990.2	13663.1	11868.6		18669.6	26548.3	29209.8	20659.5	39082.5	2070.57	254.834
	74.2111	6519.16	20126.8	6548.29	10313.2	23950	31774.8	24767.7		8662.65	9738.68	11213.6	8963.89	12595.5	13398.2	11872		18650.2	23839.2	29916	20375.1	36839.2	1793.33	252.534
	74.1111	6455.62	21180.5	6496.63	9894.47	24660.3	32144.2	24742.2		8670.43	9364.75	11406.6	8922.62	12362.7	13298	11875.1		18635	21952.4	30600.1	20120.3	35423.2	1624.51	250.474
	74.0111	6391.92	21289.5	6449.08	9462.75	24417.5	32138.2	24716.8		8679.43	9111.42	11590.1	8887.84	12249.9	13211.6	11878		18624.8	20670.4	31245.3	19894.8	34604.2	1550.57	248.523
	73.9111	6330.37	20418.7	6409.26	9033.39	23200.7	31862.3	24692.1		8691.3	8946.65	11762	8858	12222.2	13184.7	11880.9		18622.5	19831.8	31838	19691.8	34206.6	1549.48	246.583
	73.8111	6274.98	18747.6	6382.79	8621.45	21201.9	31122.1	24670		8708.55	8843.48	11917	8833.57	12250	13189.8	11883.7		18635	19299.2	32371.3	19511.4	34093.1	1546.07	244.631
	73.7111	6228.54	16596.9	6374.41	8238.4	18752.6	30061.8	24651.4		8735.82	8782.51	12053.4	8813.92	12314.5	13329.9	11886.9		18674.3	18966.7	32824.1	19352.4	34147.5	1549.8	242.68
	73.6111	6191.17	14315.6	6386.84	7890.6	16210.7	28990	24636.5		8779.55	8749.06	12167	8799.05	12402.8	13491.1	11890.4		18761.1	18763.7	33189.9	19209.4	34312	1643.45	240.577
	73.5111	6162.65	12190.5	6422.5	7582.31	13870	27947.3	24625.1		8849.57	8732.68	12254.7	8787.7	12511.6	13539.7	11894		18928.4	18637.8	33465.9	19082.3	34564	1741.45	238.331
	73.4111	6140.51	10392	6482.05	7312.43	11905.5	27196.1	24616.2		8961.07	8727.23	12315.4	8780.12	12647.4	13714.6	11898		19230.6	18557.2	33628.7	18968.6	34901.7	1863.23	235.89
	73.3111	6123.87	8983.51	6568.17	7080.14	10384.1	26548	24609.5		9135.89	8728.08	12345.6	8775.43	12824.2	13793	11902.1		19749.8	18501.8	33686.6	18865.3	35393.2	2009.84	233.241
	73.2111	6111.04	7949.96	6683.01	6882.57	9293.46	26098.8	24604.4		9403.52	8733.69	12348.4	8774.27	13070.6	14114.6	11906.9		20596.6	18458.4	33640.4	18771.5	36138.1	2206.47	230.276
	73.1111	6100.7	7233.33	6829.26	6716.34	8577.56	25806.1	24600.3		9803.69	8742.52	12320.2	8776.39	13421.1	14433.9	11912.5		21942.1	18419.6	33469.6	18684.2	37278.8	2467.09	226.93
	73.0111	6091.5	6760.5	7009.6	6577.44	8164.64	25671	24596.6		10380.1	8753.51	12266.6	8781.17	13923.6	14710.5	11918.6		23981	18381.6	33197.6	18601.9	39027.5	2703.17	223.224
	72.9111	6082.92	6462.92	7227.27	6462.38	7987	25599.1	24593.1		11188.1	8767.01	12185	8789.36	14629.7	15181.6	11925.7		26958.3	18340.7	32825.6	18523	41630.1	3058.06	218.973
	72.8111	6074.54	6281.96	7484.99	6367.63	7986.22	25583.7	24589.7		12273	8782.49	12082.9	8800.29	15591.8	15590.9	11933.7		31154.1	18294.5	32347.1	18444.1	45358.3	3521.99	214.024
	72.7111	6066.61	6175.06	7785.1	6290.34	8119.14	25554.5	24586.4		13679	8801.14	11960.2	8815.27	16852.4	16307.4	11943.3		36783	18241.7	31786	18363.4	50449.9	4025.36	208.313
	72.6111	6059.53	6113.06	8128.46	6227.82	8354.91	25515.2	24583.2		15410	8822.23	11823.5	8833.31	18422.4	16872.8	11954		44029.7	18180.6	31147.1	18279.6	57095.5	4640.41	201.674
	72.5111	6053.51	6076.55	8513.71	6177.07	8671.38	25531.5	24579.9		17437	8846.23	11674.5	8854.92	20274	17556.6	11966.3		52848.7	18110	30436.3	18189.9	65255.1	5334.82	193.979
	72.4111	6048.89	6052.88	8936.17	6134.85	9051.56	25672.8	24576.2		19660	8874.08	11519.7	8880.82	22312.3	18463.1	11980.5		62935	18027.3	29671.5	18091.5	74643.3	6206.45	184.976
	72.3111	6048.94	6035.8	9389.05	6099.65	9482.86	25762.1	24572.1		21913.8	8905.12	11361.3	8910.35	24375.2	19220.2	11996.3		73650	17932.5	28861.1	17983.9	84630.1	7087.08	174.632
	72.2111	6058.21	6020.81	9861.67	6068.96	9954.51	25943.4	24567.4		23976	8939.99	11203.8	8944	26243.8	20127.5	12014		83974.1	17825.3	28017.4	17866.3	94207.2	7969.73	162.958
	72.1111	6086.11	6005.67	10340.5	6041.14	10459.5	26160.1	24561.9		25586.3	8978.44	11050.3	8981.51	27661.3	20980.3	12033.6		92650.1	17705.3	27152.7	17737.9	102130	8892.62	149.878
	72.0111	6150.57	5990.34	10810.4	6015.97	10997.5	26272.2	24556		26530.9	9018.62	10901.9	9020.96	28416.5	21403.6	12054.1		98408.2	17575.7	26280.6	17601.5	107139	9580.2	135.751
	71.9111	6277.3	5973.02	11251.5	5991.27	11574.5	26537.3	24549.1		26651.5	9059.74	10760	9061.52	28353.5	21644.5	12075		100368	17440.8	25415	17461.1	108363	9952.76	121.047
	71.8111	6506.66	5952.29	11642.7	5965.12	12210.1	26943.9	24540.9		25952.3	9099.98	10625.3	9101.32	27479	21458	12095.5		98075.5	17307.1	24569.1	17323	105353	9848.12	106.474
	71.7111	6898.7	5928.69	11965.1	5937.6	12944.1	27277.4	24531.5		24529.4	9137.19	10496.4	9138.19	25889.6	20773.5	12114.5		92001.4	17181.2	23759.5	17193.7	98592.2	9264.75	92.7508
	71.6111	7530.31	5900.64	12199.4	5906.76	13835.2	27786.1	24520.3		22609.1	9170.04	10374.4	9170.79	23814.2	19774.7	12131.2		83063.1	17069.3	22995.9	17079	88999.3	8233.62	80.5537
	71.5111	8494.62	5868.06	12331.2	5872.22	14961.9	28302.5	24507.2		20432.3	9197.47	10257.3	9198.03	21492.7	18528.4	12145.2		72519.9	16975.5	22284.2	16983	77836	6904.28	70.3295
	71.4111	9890.73	5830.73	12350.8	5833.53	16413.6	28840.7	24492.3		18236.8	9219.3	10147.6	9219.71	19165.5	17235.7	12156.3		61640.5	16901.5	21635.5	16907.3	66380.3	5457.68	62.2635
	71.3111	11783.1	5786.71	12251.2	5788.57	18249.5	29602.9	24474.7		16203.6	9235.05	10042.4	9235.35	17011.3	15829.7	12164.3		51430.4	16846.3	21045.3	16850.8	55633.8	4074.75	56.2467
	71.2111	14175.3	5735.32	12036.4	5736.55	20477.6	30441.2	24454.1		14438	9245.81	9944.9	9246.04	15137.3	14674.2	12169.8		42528	16807	20510.3	16810.4	46234.6	2916.57	51.963
	71.1111	16960.8	5677.1	11716.7	5677.9	23001.3	31212.8	24430.8		12995.9	9252.46	9853.78	9252.62	13597.4	13719.7	12173.2		35215.1	16780.1	20034.8	16782.7	38472.4	2014.03	49.0309
	71.0111	19884.6	5610.51	11304.8	5611.03	25579.5	32161.6	24404.2		11866.1	9256.25	9771.14	9256.37	12381.1	13057.7	12175.1		29543.7	16762.2	19606.9	16764.2	32390.3	1345.4	47.0798
	70.9111	22552.4	5537.07	10820.1	5537.41	27835.7	32930.1	24374.8		11025.6	9258.26	9696.47	9258.34	11463.9	12643.3	12176.2		25314.6	16750.8	19223.9	16752.3	27789.2	881.322	45.8372
	70.8111	24489.6	5458.35	10283.6	5458.57	29315.1	33514	24343.3		10417.9	9258.84	9629.97	9258.9	10789.1	12310.8	12176.5		22305.5	16743.7	18887	16744.8	24449.9	560.284	45.0633
	70.7111	25292.2	5376.3	9717.09	5376.43	29633.1	33869.4	24310.5		9999.18	9258.84	9571.51	9258.88	10311.9	12177.3	12176.5		20242.7	16739.3	18586.4	16740.2	22090.7	363.965	44.5837
	70.6111	24774.7	5295.65	9143.86	5295.73	28623	33673.6	24278.3		9717.01	9258.9	9520.87	9258.94	9979	12191.8	12176.5		18872.5	16736.6	18320.9	16737.3	20457.4	240.021	44.2894
	70.5111	23040.2	5222.18	8585.82	5222.23	26403.9	32808.4	24248.9		9535.72	9259.05	9477.59	9259.07	9754.28	12209.9	12176.6		18003.8	16735.2	18089.9	16735.7	19358.9	149.474	44.1368
	70.4111	20439.4	5160.51	8060.81	5160.54	23339.7	31408.5	24224.2		9325.36	9163.58	9344.72	9163.6	9506.52	12127.9	12127.9		17464.4	16734.6	17886.3	16735	18616.4	84.2488	44.0714
	70.3111	17437.2	5112.16	7580.27	5112.18	19905.3	29837	24204.9		9452.71	9360.22	9509.9	9360.23	9602.41	12228.1	12228.1		17142.1	16734.6	17709.8	16734.8	18117.6	47.5921	44.0714
	70.2111	14468.8	5076.68	7150.79	5076.69	16542.9	28324.8	24190.7		9442.71	9391.56	9514.32	9391.57	9565.47	12244.1	12244.1		16956.1	16734.6	17557.6	16734.8	17779.3	43.7117	44.0714
	70.1111	11842.4	5051.2	6773.53	5051.2	13564.8	27148.7	24180.5		9591.67	9563.98	9664.48	9563.98	9692.18	12331.9	12331.9		16822.1	16705.6	17396	16705.8	17512.7	40.9104	40.9104
	70.0111	9709.42	5033.52	6447.03	5033.52	11122.9	26233	24173.4		9733.78	9719.29	9800.87	9719.3	9815.35	12411	12411		16934.9	16875.2	17452.6	16875.3	17512.5	59.3968	59.3968
	69.9111	8096.68	5022.29	6169.15	5022.29	9243.54	25477.3	24168.9		10053	10045.6	10111.8	10045.6	10119.2	12577.2	12577.2		17168.5	17138.8	17619.9	17138.9	17649.7	88.1292	88.1292
	69.8111	6949.85	5015.36	5935.55	5015.36	7870.04	24972.9	24166.1		10337.1	10333.4	10386.6	10333.4	10390.3	12723.8	12723.8		17049.1	17034.8	17433.1	17034.8	17447.5	76.7932	76.7932
	69.7111	6177.44	5010.75	5741.04	5010.75	6907.73	24701.8	24164.3		10283.9	10282.1	10324.8	10282.1	10326.6	12697.7	12697.7		17376.3	17369.6	17698.8	17369.7	17705.6	113.286	113.286
	69.6111	5683.61	5008.09	5581.48	5008.09	6257	24472.7	24163.2		10405.5	10404.7	10438.7	10404.7	10439.5	12760.2	12760.2		17609.2	17606.2	17877	17606.2	17880.1	139.076	139.076
	69.5111	5382.85	5006.41	5451.87	5006.41	5828.32	24358.9	24162.6		10640.2	10639.8	10666.8	10639.8	10667.2	12879.9	12879.9		18029.3	18027.9	18249.3	18027.9	18250.6	185.041	185.041
	69.4111	5206.64	5004.99	5347.47	5004.99	5549.13	24327	24162		10839.4	10839.3	10860.6	10839.3	10860.8	12981.5	12981.5		18215.2	18214.6	18395.4	18214.6	18396	205.391	205.391
	69.3111	5107.97	5004.12	5264.72	5004.12	5368.57	24262.7	24161.6		10894.9	10894.8	10911.6	10894.8	10911.7	13009.8	13009.8		18596.7	18596.5	18743.3	18596.5	18743.6	247.018	247.018
	69.2111	5055.42	5004.01	5200.27	5004.01	5251.68	24175.1	24161.6		11219.8	11219.7	11232.9	11219.7	11232.9	13175.3	13175.3		18874.4	18874.3	18992.8	18874.3	18992.9	277.299	277.299
	69.1111	5028.45	5003.99	5150.29	5003.99	5174.75	24164	24161.6		11463.4	11463.4	11473.6	11463.4	11473.6	13299.5	13299.5		19331.8	19331.7	19427.4	19331.7	19427.4	327.155	327.155
	69.0111	5014.9	5003.71	5111.84	5003.71	5123.02	24193.3	24161.5		11471.9	11471.9	11479.9	11471.9	11479.9	13303.8	13303.8		19481.3	19481.3	19558.1	19481.3	19558.1	343.462	343.462
	68.9111	5008.31	5003.37	5082.5	5003.37	5087.44	24121.3	24161.3		11375	11375	11381.1	11375	11381.1	13254.4	13254.4		19887.4	19887.4	19948.6	19887.4	19948.6	387.727	387.727
	68.8111	5025.81	5023.71	5081.05	5023.71	5083.15	24169.5	24169.5		11372.2	11372.2	11376.9	11372.2	11376.9	13253	13253		19896	19896	19944.8	19896	19944.8	388.664	388.664
	68.7111	5062.68	5061.82	5102.97	5061.82	5103.82	24184.7	24184.7		11161.3	11161.3	11164.9	11161.3	11164.9	13145.6	13145.6		20250.8	20250.8	20289.4	20250.8	20289.4	427.337	427.337
	68.6111	5186.99	5186.65	5215.88	5186.65	5216.22	24234.7	24234.7		11073	11073	11075.7	11073	11075.7	13100.6	13100.6		20096.9	20096.9	20127.4	20096.9	20127.4	410.562	410.562
	68.5111	5317.81	5317.69	5338.25	5317.69	5338.37	24287.1	24287.1		10920.5	10920.5	10922.5	10920.5	10922.5	13022.9	13022.9		19954.4	19954.4	19978.4	19954.4	19978.4	395.03	395.03
	68.4111	5318.79	5318.75	5333.07	5318.75	5333.11	24287.5	24287.5		10625.5	10625.5	10627.1	10625.5	10627.1	12872.6	12872.6		20092.6	20092.6	20111.4	20092.6	20111.4	410.093	410.093
	68.3111	5413.34	5413.33	5423.2	5413.33	5423.22	24325.3	24325.3		10528.6	10528.6	10529.8	10528.6	10529.8	12823.3	12823.3		20196.6	20196.6	20211.3	20196.6	20211.3	421.429	421.429
	68.2111	5538.04	5538.04	5544.78	5538.04	5544.78	24375.2	24375.2
	68.1111	5669.23	5669.23	5673.78	5669.23	5673.78	24427.7	24427.7
	68.0111	5604.76	5604.76	5607.81	5604.76	5607.81	24401.9	24401.9
	67.9111	5784.97	5784.97	5786.99	5784.97	5786.99	24474	24474
	67.8111	5845.76	5845.76	5847.09	5845.76	5847.09	24498.3	24498.3
	67.7111	5879.49	5879.49	5880.36	5879.49	5880.36	24511.8	24511.8
	67.6111	6006.88	6006.88	6007.44	6006.88	6007.44	24562.8	24562.8
	67.5111	6089.68	6089.68	6090.03	6089.68	6090.03	24595.9	24595.9
	67.4111	6108.06	6108.06	6108.29	6108.06	6108.29	24603.2	24603.2
	67.3111	6078.45	6078.45	6078.59	6078.45	6078.59	24591.4	24591.4
	67.2111	6105.7	6105.7	6105.79	6105.7	6105.79	24602.3	24602.3
	67.1111	6052.52	6052.52	6052.57	6052.52	6052.57	24581	24581
	67.0111	6055.88	6055.88	6055.91	6055.88	6055.91	24582.4	24582.4
	66.9111	6087.64	6087.64	6087.65	6087.64	6087.65	24595.1	24595.1
	66.8111	6140.22	6140.22	6140.23	6140.22	6140.23	24616.1	24616.1
	66.7111	6189.96	6189.96	6189.96	6189.96	6189.96	24636	24636
	66.6111	6178.95	6178.95	6178.96	6178.95	6178.96	24631.6	24631.6
	66.5111	6162.46	6162.46	6162.47	6162.46	6162.47	24625	24625
	66.4111	6188.26	6188.26	6188.26	6188.26	6188.26	24635.3	24635.3
	66.3111	6182.07	6182.07	6182.07	6182.07	6182.07	24632.8	24632.8
	66.2111	6332.17	6332.17	6332.17	6332.17	6332.17	24692.9	24692.9
	66.1111	6330.77	6330.77	6330.77	6330.77	6330.77	24692.3	24692.3
	66.0111	6310.46	6310.46	6310.46	6310.46	6310.46	24684.2	24684.2
	65.9111	6230.55	6230.55	6230.55	6230.55	6230.55	24652.2	24652.2
	65.8111	6252.6	6252.6	6252.6	6252.6	6252.6	24661	24661
	65.7111	6165.93	6165.93	6165.93	6165.93	6165.93	24626.4	24626.4
	65.6111	6100.56	6100.56	6100.56	6100.56	6100.56	24600.2	24600.2
	65.5111	5937.47	5937.47	5937.47	5937.47	5937.47	24535	24535
	65.4111	5727.17	5727.17	5727.17	5727.17	5727.17	24450.9	24450.9
	65.3111	5425.69	5425.69	5425.69	5425.69	5425.69	24330.3	24330.3

## Sheet: Figure 4a
Figure 4a LSV curves of the catalysts with 90% iR compensation in N2-saturated 1 M KOH at a scan rate of 10 mV s–1.
	E / V (vs. RHE)	j / mA μgPt–1	j / mA μgPt–1	j / mA μgPt–1	j / mA μgPt–1	j / mA μgPt–1	j / mA μgPt–1
		Ni@Pt1.3L	Ni@Pt2.6L	Ni@Pt3.2L	Ni@Pt4.0L	Ni@Pt2.6L (fcc)	Pt/C
	-0.001	-0.09432	-0.4382	-0.26623	-0.30937	-0.13924	-0.165
	-0.002	-0.10034	-0.49314	-0.2837	-0.33273	-0.14752	-0.17066
	-0.003	-0.10396	-0.521	-0.29623	-0.34774	-0.15156	-0.17659
	-0.004	-0.10724	-0.54027	-0.30874	-0.36115	-0.15493	-0.1828
	-0.005	-0.11073	-0.56073	-0.32241	-0.37571	-0.15855	-0.19476
	-0.006	-0.11447	-0.58235	-0.33657	-0.39093	-0.16238	-0.20183
	-0.007	-0.11845	-0.60469	-0.35247	-0.40744	-0.16665	-0.20871
	-0.008	-0.12309	-0.62961	-0.36873	-0.42558	-0.1714	-0.21578
	-0.009	-0.12768	-0.65449	-0.38648	-0.44426	-0.17642	-0.22315
	-0.01	-0.13271	-0.68207	-0.40641	-0.46516	-0.18197	-0.23074
	-0.011	-0.1383	-0.7125	-0.42685	-0.48784	-0.18794	-0.23865
	-0.012	-0.14412	-0.74364	-0.44928	-0.51127	-0.19441	-0.24638
	-0.013	-0.15058	-0.77828	-0.47338	-0.53678	-0.20136	-0.25472
	-0.014	-0.15731	-0.81557	-0.49893	-0.56378	-0.2087	-0.26332
	-0.015	-0.1643	-0.85479	-0.52685	-0.59261	-0.21702	-0.27212
	-0.016	-0.17206	-0.89889	-0.55633	-0.62438	-0.22606	-0.28099
	-0.017	-0.18014	-0.94341	-0.58838	-0.65737	-0.23557	-0.29029
	-0.018	-0.1889	-0.9927	-0.62354	-0.69213	-0.24612	-0.30003
	-0.019	-0.19826	-1.04625	-0.66102	-0.73006	-0.25766	-0.30957
	-0.02	-0.2082	-1.10152	-0.69953	-0.77015	-0.26989	-0.3197
	-0.021	-0.21903	-1.16178	-0.7407	-0.81272	-0.28329	-0.32998
	-0.022	-0.23031	-1.22735	-0.78692	-0.85785	-0.29727	-0.34075
	-0.023	-0.24231	-1.29577	-0.83552	-0.90583	-0.31244	-0.35133
	-0.024	-0.25532	-1.36958	-0.88666	-0.9571	-0.329	-0.36248
	-0.025	-0.26894	-1.44866	-0.94266	-1.01077	-0.34636	-0.37383
	-0.026	-0.28333	-1.53356	-1.00231	-1.06765	-0.36509	-0.38529
	-0.027	-0.29878	-1.62545	-1.06604	-1.12863	-0.3852	-0.39686
	-0.028	-0.315	-1.72085	-1.13378	-1.19323	-0.40676	-0.40904
	-0.029	-0.33226	-1.82316	-1.20693	-1.26168	-0.42963	-0.42164
	-0.03	-0.35062	-1.93494	-1.28492	-1.33328	-0.45372	-0.43368
	-0.031	-0.36996	-2.05223	-1.36835	-1.40802	-0.4792	-0.44656
	-0.032	-0.39054	-2.17907	-1.45775	-1.48694	-0.5069	-0.45985
	-0.033	-0.4119	-2.31386	-1.55123	-1.56914	-0.53592	-0.47295
	-0.034	-0.4345	-2.4548	-1.65165	-1.65567	-0.56712	-0.48655
	-0.035	-0.45816	-2.61112	-1.75936	-1.74847	-0.59973	-0.50032
	-0.036	-0.48282	-2.77482	-1.8719	-1.84451	-0.63384	-0.5144
	-0.037	-0.50931	-2.94584	-1.99389	-1.94473	-0.67011	-0.528
	-0.038	-0.53707	-3.1331	-2.12379	-2.04891	-0.70808	-0.54251
	-0.039	-0.56614	-3.33116	-2.26306	-2.16022	-0.74841	-0.55726
	-0.04	-0.597	-3.54133	-2.40785	-2.2752	-0.79061	-0.57171
	-0.041	-0.6289	-3.77181	-2.5604	-2.39762	-0.83489	-0.58675
	-0.042	-0.66184	-4.00726	-2.72495	-2.51986	-0.88146	-0.60205
	-0.043	-0.69641	-4.25891	-2.89865	-2.65094	-0.93081	-0.61779
	-0.044	-0.73257	-4.52818	-3.08384	-2.78528	-0.98261	-0.6331
	-0.045	-0.77036	-4.81332	-3.27673	-2.92308	-1.03708	-0.64903
	-0.046	-0.80919	-5.10887	-3.48182	-3.06915	-1.09358	-0.66547
	-0.047	-0.84967	-5.41786	-3.6991	-3.22138	-1.15361	-0.6813
	-0.048	-0.89223	-5.74637	-3.92693	-3.3745	-1.21714	-0.69836
	-0.049	-0.93605	-6.09305	-4.1664	-3.53267	-1.28234	-0.71544
	-0.05	-0.98129	-6.4655	-4.41693	-3.6979	-1.35062	-0.73234
	-0.051	-1.02874	-6.8379	-4.67519	-3.86798	-1.42204	-0.7492
	-0.052	-1.07824	-7.23795	-4.94952	-4.04232	-1.49559	-0.76651
	-0.053	-1.1293	-7.6496	-5.23332	-4.22193	-1.57228	-0.78508
	-0.054	-1.18151	-8.08136	-5.52985	-4.40618	-1.65136	-0.80216
	-0.055	-1.23509	-8.53773	-5.84115	-4.59272	-1.73356	-0.82043
	-0.056	-1.29072	-9.01374	-6.16494	-4.78414	-1.81868	-0.83932
	-0.057	-1.34816	-9.50074	-6.5052	-4.98275	-1.9064	-0.85781
	-0.058	-1.40711	-10.02	-6.86025	-5.18615	-1.99633	-0.87649
	-0.059	-1.46754	-10.5482	-7.22375	-5.39242	-2.08862	-0.89549
	-0.06	-1.52938	-11.0885	-7.60351	-5.60102	-2.18423	-0.91491
	-0.061	-1.59321	-11.6464	-7.99286	-5.79898	-2.28213	-0.93387
	-0.062	-1.65903	-12.2232	-8.3967	-6.00759	-2.38259	-0.95367
	-0.063	-1.7257	-12.8154	-8.81395	-6.2362	-2.48491	-0.97406
	-0.064	-1.79414	-13.4247	-9.24013	-6.47286	-2.58885	-0.99329
	-0.065	-1.86412	-14.0496	-9.67411	-6.71212	-2.69514	-1.01352
	-0.066	-1.93521	-14.6858	-10.1172	-6.95472	-2.80428	-1.03462
	-0.067	-2.00863	-15.3381	-10.5926	-7.19709	-2.9147	-1.05439
	-0.068	-2.08328	-16.0124	-11.0762	-7.44154	-3.02743	-1.07519
	-0.069	-2.15914	-16.7099	-11.5661	-7.69646	-3.14374	-1.09672
	-0.07	-2.23636	-17.4089	-12.061	-7.95333	-3.25972	-1.11711
	-0.071	-2.31398	-18.1183	-12.5641	-8.21128	-3.37692	-1.13839
	-0.072	-2.39361	-18.8425	-13.0798	-8.47668	-3.49634	-1.16057
	-0.073	-2.47435	-19.567	-13.6074	-8.74448	-3.6163	-1.18122
	-0.074	-2.55601	-20.298	-14.1437	-9.00039	-3.73973	-1.20262
	-0.075	-2.63995	-21.0451	-14.6875	-9.26283	-3.86511	-1.22548
	-0.076	-2.72474	-21.805	-15.2404	-9.53781	-3.99015	-1.24652
	-0.077	-2.80987	-22.58	-15.8058	-9.79762	-4.11681	-1.26867
	-0.078	-2.89635	-23.3615	-16.391	-10.0564	-4.24619	-1.29172
	-0.079	-2.98364	-24.1542	-16.9828	-10.3608	-4.37471	-1.31361
	-0.08	-3.072	-24.9675	-17.5668	-10.6493	-4.50448	-1.33674
	-0.081	-3.16184	-25.7835	-18.1629	-10.9338	-4.63589	-1.3596
	-0.082	-3.25246	-26.6015	-18.7734	-11.2189	-4.7669	-1.38224
	-0.083	-3.34417	-27.4231	-19.3907	-11.5073	-4.90017	-1.40601
	-0.084	-3.43714	-28.2543	-20.0117	-11.791	-5.03537	-1.42878
	-0.085	-3.53059	-29.0812	-20.6425	-12.0769	-5.17094	-1.45258
	-0.086	-3.62497	-29.9297	-21.2793	-12.3744	-5.30506	-1.47746
	-0.087	-3.71999	-30.7952	-21.9287	-12.6759	-5.4411	-1.50015
	-0.088	-3.81598	-31.667	-22.5838	-12.9645	-5.57792	-1.52415
	-0.089	-3.9133	-32.5335	-23.2757	-13.2781	-5.71358	-1.54854
	-0.09	-4.01037	-33.4112	-24.0152	-13.5848	-5.8512	-1.57228
	-0.091	-4.1086	-34.3352	-24.7841	-13.8806	-5.98822	-1.59774
	-0.092	-4.20805	-35.3382	-25.4595	-14.1863	-6.12451	-1.62184
	-0.093	-4.30824	-36.2756	-26.1556	-14.4938	-6.26321	-1.64637
	-0.094	-4.40999	-37.149	-26.8524	-14.7931	-6.39908	-1.67197
	-0.095	-4.5121	-38.0116	-27.5644	-15.1003	-6.53264	-1.69633
	-0.096	-4.61704	-38.8716	-28.2528	-15.4184	-6.67248	-1.72223
	-0.097	-4.72162	-39.7666	-28.9645	-15.7096	-6.81255	-1.74732
	-0.098	-4.82623	-40.6766	-29.6825	-16.0013	-6.94821	-1.77233
	-0.099	-4.93192	-41.5668	-30.4194	-16.3033	-7.08995	-1.79798
	-0.1	-5.03812	-42.445	-31.1574	-16.6071	-7.23258	-1.82294
	-0.101	-5.14431	-43.3383	-31.9522	-16.8991	-7.37183	-1.84974
	-0.102	-5.25125	-44.2211	-32.7948	-17.2079	-7.51429	-1.87528
	-0.103	-5.35958	-45.1377	-33.6145	-17.5321	-7.65404	-1.90109
	-0.104	-5.46815	-46.1058	-34.4296	-17.8428	-7.79603	-1.92741
	-0.105	-5.57734	-47.1	-35.2116	-18.161	-7.94372	-1.95365
	-0.106	-5.68831	-48.1043	-36.0683	-18.4805	-8.08625	-1.98047
	-0.107	-5.8	-49.0376	-36.9527	-18.8022	-8.22135	-2.00672
	-0.108	-5.91135	-49.9823	-37.8674	-19.1191	-8.36325	-2.03546
	-0.109	-6.02541	-50.9096	-38.8011	-19.4269	-8.50511	-2.06285
	-0.11	-6.1404	-51.8217	-39.7097	-19.7385	-8.647	-2.08972
	-0.111	-6.25461	-52.8212	-40.4891	-20.0542	-8.79054	-2.11709
	-0.112	-6.3713	-53.9071	-41.2428	-20.3809	-8.93406	-2.14433
	-0.113	-6.48809	-54.9226	-42	-20.6911	-9.07365	-2.17249
	-0.114	-6.60545	-55.8597	-42.8229	-20.998	-9.22267	-2.19971
	-0.115	-6.72549	-56.821	-43.6564	-21.3137	-9.3695	-2.22751
	-0.116	-6.84649	-57.8526	-44.4875	-21.6395	-9.50887	-2.25521
	-0.117	-6.96846	-58.9231	-45.275	-21.9639	-9.64931	-2.28379
	-0.118	-7.08858	-59.9772	-46.0497	-22.2936	-9.78212	-2.31159
	-0.119	-7.20932	-61.0094	-46.828	-22.6626	-9.91495	-2.34006
	-0.12	-7.33234	-62.0993	-47.606	-23.0589	-10.0568	-2.36796
	--	--
	--	--
	--	--
	--	--
	--	--
	--	--
	--	--
	--	--
	--	--
	--	--
	--	--
	--	--
	--	--
	--	--
	--	--
	--	--
	--	--
	--	--
	--	--
	--	--
	--	--
	--	--
	--	--
	--	--
	--	--
	--	--
	--	--
	--	--
	--	--
	--	--
	--	--
	--	--
	--	--
	--	--
	--	--
	--	--
	--	--
	--	--
	--	--
	--	--
	--	--
	--	--
	--	--
	--	--
	--	--
	--	--
	--	--
	--	--
	--	--
	--	--
	--	--
	--	--
	--	--
	--	--
	--	--
	--	--
	--	--
	--	--
	--	--
	--	--
	--	--
	--	--
	--	--
	--	--
	--	--
	--	--
	--	--
	--	--
	--	--
	--	--
	--	--
	--	--
	--	--
	--	--
	--	--
	--	--
	--	--
	--	--
	--	--
	--	--
	--	--
	--	--
	--	--
	--	--
	--	--
	--	--
	--	--
	--	--
	--	--
	--	--
	--	--
	--	--
	--	--
	--	--
	--	--
	--	--
	--	--
	--	--
	--	--
	--	--
	--	--
	--	--
	--	--
	--	--
	--	--
	--	--
	--	--
	--	--
	--	--
	--	--
	--	--
	--	--
	--	--
	--	--
	--	--
	--	--
	--	--
	--	--
	--	--
	--	--
	--	--
	--	--

## Sheet: Figure 4b 
Figure 4b LSV curves of the catalysts with 90% iR compensation in N2-saturated 1 M KOH at a scan rate of 10 mV s–1.
	E / V (vs. RHE)	j / mA cmgeo–2	j / mA cmgeo–2	j / mA cmgeo–2	j / mA cmgeo–2	j / mA cmgeo–2	j / mA cmgeo–2
		Ni@Pt1.3L	Ni@Pt2.6L	Ni@Pt3.2L	Ni@Pt4.0L	Ni@Pt2.6L (fcc)	Pt/C
	-0.001	-0.72185	-3.3536	-2.03747	-2.36766	-1.06559	-1.26275
	-0.002	-0.76791	-3.77401	-2.17117	-2.54638	-1.12898	-1.30605
	-0.003	-0.79564	-3.98727	-2.26704	-2.66127	-1.15992	-1.35149
	-0.004	-0.8207	-4.1347	-2.36284	-2.76391	-1.18568	-1.39902
	-0.005	-0.84743	-4.29128	-2.46746	-2.87534	-1.21339	-1.49051
	-0.006	-0.87603	-4.45679	-2.5758	-2.99183	-1.24273	-1.54465
	-0.007	-0.9065	-4.62776	-2.6975	-3.11819	-1.27535	-1.59725
	-0.008	-0.94199	-4.81842	-2.82191	-3.25696	-1.31176	-1.6514
	-0.009	-0.97715	-5.00889	-2.95778	-3.39997	-1.35012	-1.7078
	-0.01	-1.01561	-5.2199	-3.11031	-3.55989	-1.3926	-1.76585
	-0.011	-1.05844	-5.45279	-3.26671	-3.73348	-1.43829	-1.82643
	-0.012	-1.10293	-5.69112	-3.43837	-3.91277	-1.4878	-1.88556
	-0.013	-1.15241	-5.95622	-3.6228	-4.10801	-1.541	-1.94935
	-0.014	-1.20387	-6.24157	-3.81833	-4.31468	-1.59719	-2.01517
	-0.015	-1.25742	-6.54176	-4.03203	-4.53529	-1.66085	-2.08258
	-0.016	-1.31675	-6.87926	-4.25761	-4.77839	-1.73005	-2.1504
	-0.017	-1.37859	-7.21996	-4.50292	-5.03093	-1.8028	-2.22162
	-0.018	-1.44569	-7.59722	-4.77198	-5.29693	-1.88358	-2.29617
	-0.019	-1.5173	-8.00703	-5.05881	-5.58717	-1.97188	-2.36915
	-0.02	-1.59336	-8.43003	-5.35356	-5.89398	-2.06545	-2.44665
	-0.021	-1.67624	-8.89116	-5.6686	-6.21982	-2.16805	-2.52537
	-0.022	-1.76255	-9.39296	-6.02235	-6.56514	-2.27506	-2.60779
	-0.023	-1.8544	-9.91658	-6.39427	-6.93238	-2.39115	-2.68875
	-0.024	-1.95401	-10.4815	-6.78564	-7.32472	-2.51783	-2.77412
	-0.025	-2.05818	-11.0867	-7.21426	-7.73545	-2.65071	-2.86097
	-0.026	-2.16831	-11.7364	-7.67072	-8.17081	-2.79409	-2.94862
	-0.027	-2.28657	-12.4397	-8.15851	-8.63749	-2.94795	-3.03723
	-0.028	-2.4107	-13.1698	-8.67691	-9.1319	-3.11298	-3.13037
	-0.029	-2.54281	-13.9527	-9.23673	-9.65574	-3.28796	-3.22682
	-0.03	-2.68331	-14.8082	-9.83357	-10.2037	-3.47238	-3.31901
	-0.031	-2.83134	-15.7059	-10.472	-10.7756	-3.66736	-3.41757
	-0.032	-2.98879	-16.6766	-11.1562	-11.3797	-3.87937	-3.51924
	-0.033	-3.15233	-17.7081	-11.8717	-12.0087	-4.10145	-3.61949
	-0.034	-3.32525	-18.7867	-12.6402	-12.671	-4.3402	-3.72358
	-0.035	-3.50633	-19.983	-13.4645	-13.3812	-4.58974	-3.82899
	-0.036	-3.69508	-21.2358	-14.3258	-14.1161	-4.85081	-3.93672
	-0.037	-3.89778	-22.5447	-15.2594	-14.8832	-5.1284	-4.04085
	-0.038	-4.11024	-23.9778	-16.2535	-15.6804	-5.419	-4.15187
	-0.039	-4.33267	-25.4935	-17.3193	-16.5323	-5.7276	-4.26478
	-0.04	-4.56889	-27.102	-18.4274	-17.4123	-6.05055	-4.37534
	-0.041	-4.81304	-28.8659	-19.5949	-18.3492	-6.38944	-4.4904
	-0.042	-5.06508	-30.6678	-20.8542	-19.2846	-6.74588	-4.60752
	-0.043	-5.32967	-32.5937	-22.1836	-20.2878	-7.12356	-4.72799
	-0.044	-5.60637	-34.6544	-23.6008	-21.316	-7.51997	-4.84515
	-0.045	-5.89564	-36.8366	-25.077	-22.3705	-7.93682	-4.96709
	-0.046	-6.19278	-39.0985	-26.6466	-23.4884	-8.36924	-5.09289
	-0.047	-6.5026	-41.4632	-28.3094	-24.6534	-8.82868	-5.21407
	-0.048	-6.8283	-43.9774	-30.053	-25.8252	-9.31486	-5.34459
	-0.049	-7.16365	-46.6305	-31.8857	-27.0357	-9.81385	-5.4753
	-0.05	-7.50985	-49.4808	-33.803	-28.3002	-10.3364	-5.60461
	-0.051	-7.87299	-52.3309	-35.7795	-29.6018	-10.8829	-5.73365
	-0.052	-8.25182	-55.3925	-37.879	-30.9361	-11.4459	-5.86617
	-0.053	-8.6426	-58.5428	-40.0509	-32.3107	-12.0328	-6.00827
	-0.054	-9.04217	-61.8471	-42.3203	-33.7208	-12.6379	-6.13895
	-0.055	-9.45221	-65.3398	-44.7027	-35.1483	-13.267	-6.27881
	-0.056	-9.87797	-68.9827	-47.1807	-36.6133	-13.9185	-6.42335
	-0.057	-10.3176	-72.7097	-49.7847	-38.1333	-14.5898	-6.56486
	-0.058	-10.7687	-76.684	-52.5019	-39.6899	-15.2781	-6.70783
	-0.059	-11.2312	-80.726	-55.2838	-41.2685	-15.9844	-6.85321
	-0.06	-11.7044	-84.8611	-58.1902	-42.8649	-16.716	-7.00184
	-0.061	-12.1929	-89.1308	-61.1698	-44.38	-17.4653	-7.14696
	-0.062	-12.6966	-93.5448	-64.2605	-45.9765	-18.2341	-7.2985
	-0.063	-13.2069	-98.0771	-67.4537	-47.726	-19.0172	-7.45454
	-0.064	-13.7306	-102.74	-70.7153	-49.5372	-19.8126	-7.60167
	-0.065	-14.2663	-107.522	-74.0365	-51.3683	-20.626	-7.75656
	-0.066	-14.8103	-112.392	-77.4276	-53.2249	-21.4613	-7.91803
	-0.067	-15.3722	-117.383	-81.0655	-55.0797	-22.3064	-8.06931
	-0.068	-15.9435	-122.543	-84.7671	-56.9506	-23.1691	-8.22851
	-0.069	-16.524	-127.882	-88.5163	-58.9015	-24.0592	-8.39323
	-0.07	-17.115	-133.232	-92.3035	-60.8674	-24.9469	-8.54927
	-0.071	-17.7091	-138.661	-96.1535	-62.8414	-25.8438	-8.71216
	-0.072	-18.3184	-144.203	-100.1	-64.8726	-26.7577	-8.88193
	-0.073	-18.9364	-149.747	-104.138	-66.9221	-27.6758	-9.03997
	-0.074	-19.5613	-155.342	-108.242	-68.8805	-28.6204	-9.20376
	-0.075	-20.2037	-161.059	-112.404	-70.889	-29.5799	-9.37866
	-0.076	-20.8526	-166.875	-116.635	-72.9934	-30.5369	-9.5397
	-0.077	-21.5041	-172.806	-120.963	-74.9818	-31.5062	-9.7092
	-0.078	-22.166	-178.787	-125.441	-76.9626	-32.4964	-9.88559
	-0.079	-22.834	-184.853	-129.971	-79.2922	-33.4799	-10.0532
	-0.08	-23.5102	-191.078	-134.44	-81.4998	-34.473	-10.2301
	-0.081	-24.1978	-197.322	-139.002	-83.6769	-35.4788	-10.4051
	-0.082	-24.8912	-203.583	-143.674	-85.8589	-36.4813	-10.5783
	-0.083	-25.5931	-209.871	-148.398	-88.066	-37.5013	-10.7602
	-0.084	-26.3046	-216.232	-153.15	-90.2373	-38.536	-10.9345
	-0.085	-27.0198	-222.56	-157.979	-92.4251	-39.5735	-11.1167
	-0.086	-27.7421	-229.054	-162.852	-94.7019	-40.6	-11.3071
	-0.087	-28.4693	-235.678	-167.821	-97.0091	-41.641	-11.4807
	-0.088	-29.2039	-242.349	-172.835	-99.2179	-42.6881	-11.6644
	-0.089	-29.9487	-248.981	-178.13	-101.618	-43.7264	-11.8511
	-0.09	-30.6916	-255.698	-183.79	-103.965	-44.7796	-12.0327
	-0.091	-31.4434	-262.769	-189.674	-106.229	-45.8282	-12.2276
	-0.092	-32.2045	-270.445	-194.843	-108.569	-46.8712	-12.4121
	-0.093	-32.9712	-277.62	-200.171	-110.922	-47.9327	-12.5998
	-0.094	-33.7499	-284.304	-205.503	-113.213	-48.9725	-12.7957
	-0.095	-34.5314	-290.905	-210.952	-115.564	-49.9947	-12.9822
	-0.096	-35.3345	-297.486	-216.22	-117.998	-51.0649	-13.1804
	-0.097	-36.1348	-304.336	-221.667	-120.226	-52.1368	-13.3724
	-0.098	-36.9354	-311.301	-227.162	-122.459	-53.1751	-13.5638
	-0.099	-37.7443	-318.113	-232.801	-124.77	-54.2599	-13.76
	-0.1	-38.557	-324.834	-238.449	-127.095	-55.3514	-13.9511
	-0.101	-39.3697	-331.671	-244.532	-129.33	-56.417	-14.1562
	-0.102	-40.1881	-338.427	-250.981	-131.693	-57.5073	-14.3516
	-0.103	-41.0172	-345.441	-257.254	-134.174	-58.5768	-14.5491
	-0.104	-41.8481	-352.85	-263.492	-136.552	-59.6635	-14.7506
	-0.105	-42.6837	-360.459	-269.477	-138.988	-60.7938	-14.9514
	-0.106	-43.533	-368.145	-276.033	-141.432	-61.8845	-15.1566
	-0.107	-44.3877	-375.288	-282.801	-143.894	-62.9185	-15.3576
	-0.108	-45.2399	-382.517	-289.802	-146.32	-64.0045	-15.5775
	-0.109	-46.1129	-389.615	-296.947	-148.676	-65.0901	-15.7871
	-0.11	-46.9928	-396.595	-303.901	-151.06	-66.176	-15.9927
	-0.111	-47.8669	-404.243	-309.865	-153.476	-67.2745	-16.2022
	-0.112	-48.76	-412.554	-315.634	-155.976	-68.3729	-16.4107
	-0.113	-49.6538	-420.326	-321.429	-158.35	-69.4412	-16.6262
	-0.114	-50.5519	-427.498	-327.727	-160.699	-70.5817	-16.8345
	-0.115	-51.4706	-434.855	-334.105	-163.115	-71.7053	-17.0473
	-0.116	-52.3966	-442.749	-340.466	-165.608	-72.7719	-17.2593
	-0.117	-53.33	-450.942	-346.493	-168.091	-73.8467	-17.478
	-0.118	-54.2493	-459.009	-352.421	-170.614	-74.8632	-17.6908
	-0.119	-55.1733	-466.909	-358.378	-173.439	-75.8797	-17.9087
	-0.12	-56.1149	-475.25	-364.332	-176.471	-76.965	-18.1222
	--	--
	--	--
	--	--
	--	--
	--	--
	--	--
	--	--
	--	--
	--	--
	--	--
	--	--
	--	--
	--	--
	--	--
	--	--
	--	--
	--	--
	--	--
	--	--
	--	--
	--	--
	--	--
	--	--
	--	--
	--	--
	--	--
	--	--
	--	--
	--	--
	--	--
	--	--
	--	--
	--	--
	--	--
	--	--
	--	--
	--	--
	--	--
	--	--
	--	--
	--	--
	--	--
	--	--
	--	--
	--	--
	--	--
	--	--
	--	--
	--	--
	--	--
	--	--
	--	--
	--	--
	--	--
	--	--
	--	--
	--	--
	--	--
	--	--
	--	--
	--	--
	--	--
	--	--
	--	--
	--	--
	--	--
	--	--
	--	--
	--	--
	--	--
	--	--
	--	--
	--	--
	--	--
	--	--
	--	--
	--	--
	--	--
	--	--
	--	--
	--	--
	--	--
	--	--
	--	--
	--	--
	--	--
	--	--
	--	--
	--	--
	--	--
	--	--
	--	--
	--	--
	--	--
	--	--
	--	--
	--	--
	--	--
	--	--
	--	--
	--	--
	--	--
	--	--
	--	--
	--	--
	--	--
	--	--
	--	--
	--	--
	--	--
	--	--
	--	--
	--	--
	--	--
	--	--
	--	--
	--	--
	--	--
	--	--
	--	--
	--	--
	--	--

## Sheet: Figure 4c
Figure 4c Mass activities of the catalysts at –70 mV vs. RHE, calculated statistically from three parallel measurements .
		catalyst	j/ mA μgPt–1	standard deviation
		Ni@Pt1.3L	2.24	0.1046
		Ni@Pt2.6L	17.41	0.18753
		Ni@Pt3.2L	12.06	0.13128
		Ni@Pt4.0L	7.95	0.03503
		Ni@Pt2.6L(fcc)	3.26	0.02236
		Pt/C	1.11	0.05008

## Sheet: Figure 4d
Figure 4d Specific activities of the catalysts at –70 mV vs. RHE
		catalyst	j/ mA cm-2
		Ni@Pt1.3L	2.9
		Ni@Pt2.6L	45.3
		Ni@Pt3.2L	31.4
		Ni@Pt4.0L	31.5

## Sheet: Figure 4e
Figure 4e Tafel plots.
	log(j / mA µg-1)	η / mV (vs. RHE)	log(j / mA µg-1)	η / mV (vs. RHE)	log(j / mA µg-1)	η / mV (vs. RHE)	log(j / mA µg-1)	η / mV (vs. RHE)	log(j / mA µg-1)	η / mV (vs. RHE)	log(j / mA µg-1)	η / mV (vs. RHE)	log(j / mA µg-1)	η / mV (vs. RHE)	log(j / mA µg-1)	η / mV (vs. RHE)	log(j / mA µg-1)	η / mV (vs. RHE)	log(j / mA µg-1)	η / mV (vs. RHE)
		Ni@Pt1.3L		Ni@Pt2.6L		Ni@Pt3.2L		Ni@Pt4.0L		Pt/C		Ni@Pt1.3L fit		Ni@Pt2.6L fit		Ni@Pt3.2L fit		Ni@Pt4.0L fit		Pt/C fit
	0.16659	59	1.02318	59	0.85876	59	0.73178	59	-0.04794	59	0.16659	58.4038	1.02318	58.2696	0.85876	58.3186	0.73178	58.464	-0.04794	58.6139
	0.18452	60	1.04487	60	0.88101	60	0.74827	60	-0.03862	60	0.16691	58.4248	1.02355	58.2906	0.85915	58.3396	0.73208	58.4849	-0.04777	58.6349
	0.20227	61	1.06619	61	0.9027	61	0.76335	61	-0.02971	61	0.16723	58.4458	1.02393	58.3116	0.85954	58.3606	0.73238	58.5058	-0.04759	58.6559
	0.21985	62	1.08718	62	0.92411	62	0.7787	62	-0.0206	62	0.16755	58.4668	1.0243	58.3325	0.85992	58.3816	0.73267	58.5267	-0.04742	58.6769
	0.23696	63	1.10773	63	0.94517	63	0.79492	63	-0.01141	63	0.16788	58.4878	1.02468	58.3535	0.86031	58.4026	0.73297	58.5476	-0.04724	58.698
	0.25386	64	1.12791	64	0.96568	64	0.8111	64	-0.00293	64	0.1682	58.5088	1.02505	58.3745	0.86069	58.4236	0.73326	58.5685	-0.04707	58.719
	0.27047	65	1.14766	65	0.98561	65	0.82686	65	0.00583	65	0.16852	58.5298	1.02543	58.3954	0.86108	58.4445	0.73356	58.5894	-0.0469	58.74
	0.28673	66	1.1669	66	1.00506	66	0.84228	66	0.01478	66	0.16884	58.5508	1.0258	58.4164	0.86147	58.4655	0.73385	58.6104	-0.04672	58.7611
	0.3029	67	1.18577	67	1.025	67	0.85716	67	0.023	67	0.16916	58.5717	1.02617	58.4374	0.86185	58.4865	0.73415	58.6313	-0.04655	58.7821
	0.31875	68	1.20446	68	1.04439	68	0.87166	68	0.03149	68	0.16948	58.5927	1.02655	58.4584	0.86224	58.5075	0.73445	58.6522	-0.04637	58.8031
	0.33428	69	1.22297	69	1.06319	69	0.88629	69	0.04009	69	0.1698	58.6137	1.02692	58.4793	0.86263	58.5285	0.73474	58.6731	-0.0462	58.8242
	0.34954	70	1.24077	70	1.08138	70	0.90055	70	0.04809	70	0.17012	58.6347	1.0273	58.5003	0.86301	58.5495	0.73504	58.694	-0.04603	58.8452
	0.36436	71	1.25812	71	1.09913	71	0.91441	71	0.05629	71	0.17044	58.6557	1.02767	58.5213	0.8634	58.5705	0.73533	58.7149	-0.04585	58.8662
	0.37905	72	1.27514	72	1.1166	72	0.92823	72	0.06467	72	0.17077	58.6767	1.02805	58.5423	0.86379	58.5915	0.73563	58.7358	-0.04568	58.8873
	0.39346	73	1.29152	73	1.13377	73	0.94173	73	0.07233	73	0.17109	58.6976	1.02842	58.5632	0.86417	58.6125	0.73593	58.7567	-0.0455	58.9083
	0.40756	74	1.30745	74	1.15056	74	0.95426	74	0.08013	74	0.17141	58.7186	1.0288	58.5842	0.86456	58.6335	0.73622	58.7777	-0.04533	58.9293
	0.4216	75	1.32315	75	1.16695	75	0.96674	75	0.08831	75	0.17173	58.7396	1.02917	58.6052	0.86494	58.6544	0.73652	58.7986	-0.04515	58.9504
	0.43532	76	1.33856	76	1.183	76	0.97945	76	0.0957	76	0.17205	58.7606	1.02955	58.6262	0.86533	58.6754	0.73681	58.8195	-0.04498	58.9714
	0.44869	77	1.35372	77	1.19882	77	0.99112	77	0.10335	77	0.17237	58.7816	1.02992	58.6472	0.86572	58.6964	0.73711	58.8404	-0.04481	58.9924
	0.46185	78	1.3685	78	1.21461	78	1.00244	78	0.11117	78	0.17269	58.8026	1.0303	58.6681	0.8661	58.7174	0.7374	58.8613	-0.04463	59.0135
	0.47475	79	1.38299	79	1.23001	79	1.0154	79	0.11847	79	0.17301	58.8236	1.03067	58.6891	0.86649	58.7384	0.7377	58.8822	-0.04446	59.0345
	0.48742	80	1.39738	80	1.24469	80	1.02732	80	0.12605	80	0.17334	58.8445	1.03104	58.7101	0.86688	58.7594	0.738	58.9031	-0.04428	59.0555
			Pt/C								0.17366	58.8655	1.03142	58.7311	0.86726	58.7804	0.73829	58.924	-0.04411	59.0765
											0.17398	58.8865	1.03179	58.752	0.86765	58.8014	0.73859	58.9449	-0.04394	59.0976
											0.1743	58.9075	1.03217	58.773	0.86803	58.8224	0.73888	58.9659	-0.04376	59.1186
											0.17462	58.9285	1.03254	58.794	0.86842	58.8434	0.73918	58.9868	-0.04359	59.1397
											0.17494	58.9495	1.03292	58.815	0.86881	58.8644	0.73948	59.0077	-0.04341	59.1607
											0.17526	58.9705	1.03329	58.8359	0.86919	58.8853	0.73977	59.0286	-0.04324	59.1817
											0.17558	58.9914	1.03367	58.8569	0.86958	58.9063	0.74007	59.0495	-0.04306	59.2027
											0.1759	59.0124	1.03404	58.8779	0.86997	58.9273	0.74036	59.0704	-0.04289	59.2238
											0.17623	59.0334	1.03442	58.8989	0.87035	58.9483	0.74066	59.0913	-0.04272	59.2448
											0.17655	59.0544	1.03479	58.9198	0.87074	58.9693	0.74095	59.1122	-0.04254	59.2658
											0.17687	59.0754	1.03516	58.9408	0.87113	58.9903	0.74125	59.1331	-0.04237	59.2869
											0.17719	59.0964	1.03554	58.9618	0.87151	59.0113	0.74155	59.1541	-0.04219	59.3079
											0.17751	59.1174	1.03591	58.9828	0.8719	59.0323	0.74184	59.175	-0.04202	59.3289
											0.17783	59.1383	1.03629	59.0037	0.87228	59.0533	0.74214	59.1959	-0.04185	59.35
											0.17815	59.1593	1.03666	59.0247	0.87267	59.0742	0.74243	59.2168	-0.04167	59.371
											0.17847	59.1803	1.03704	59.0457	0.87306	59.0952	0.74273	59.2377	-0.0415	59.392
											0.17879	59.2013	1.03741	59.0667	0.87344	59.1162	0.74303	59.2586	-0.04132	59.4131
											0.17912	59.2223	1.03779	59.0876	0.87383	59.1372	0.74332	59.2795	-0.04115	59.4341
											0.17944	59.2433	1.03816	59.1086	0.87422	59.1582	0.74362	59.3004	-0.04097	59.4551
											0.17976	59.2643	1.03854	59.1296	0.8746	59.1792	0.74391	59.3214	-0.0408	59.4762
											0.18008	59.2852	1.03891	59.1506	0.87499	59.2002	0.74421	59.3423	-0.04063	59.4972
											0.1804	59.3062	1.03928	59.1715	0.87537	59.2212	0.7445	59.3632	-0.04045	59.5182
											0.18072	59.3272	1.03966	59.1925	0.87576	59.2422	0.7448	59.3841	-0.04028	59.5393
											0.18104	59.3482	1.04003	59.2135	0.87615	59.2632	0.7451	59.405	-0.0401	59.5603
											0.18136	59.3692	1.04041	59.2344	0.87653	59.2841	0.74539	59.4259	-0.03993	59.5813
											0.18169	59.3902	1.04078	59.2554	0.87692	59.3051	0.74569	59.4468	-0.03976	59.6024
											0.18201	59.4112	1.04116	59.2764	0.87731	59.3261	0.74598	59.4677	-0.03958	59.6234
											0.18233	59.4321	1.04153	59.2974	0.87769	59.3471	0.74628	59.4886	-0.03941	59.6444
											0.18265	59.4531	1.04191	59.3183	0.87808	59.3681	0.74658	59.5095	-0.03923	59.6654
											0.18297	59.4741	1.04228	59.3393	0.87847	59.3891	0.74687	59.5305	-0.03906	59.6865
											0.18329	59.4951	1.04266	59.3603	0.87885	59.4101	0.74717	59.5514	-0.03888	59.7075
											0.18361	59.5161	1.04303	59.3813	0.87924	59.4311	0.74746	59.5723	-0.03871	59.7285
											0.18393	59.5371	1.04341	59.4022	0.87962	59.4521	0.74776	59.5932	-0.03854	59.7496
											0.18425	59.5581	1.04378	59.4232	0.88001	59.4731	0.74805	59.6141	-0.03836	59.7706
											0.18458	59.579	1.04415	59.4442	0.8804	59.4941	0.74835	59.635	-0.03819	59.7916
											0.1849	59.6	1.04453	59.4652	0.88078	59.515	0.74865	59.6559	-0.03801	59.8127
											0.18522	59.621	1.0449	59.4861	0.88117	59.536	0.74894	59.6768	-0.03784	59.8337
											0.18554	59.642	1.04528	59.5071	0.88156	59.557	0.74924	59.6977	-0.03767	59.8547
											0.18586	59.663	1.04565	59.5281	0.88194	59.578	0.74953	59.7187	-0.03749	59.8758
											0.18618	59.684	1.04603	59.5491	0.88233	59.599	0.74983	59.7396	-0.03732	59.8968
											0.1865	59.7049	1.0464	59.57	0.88271	59.62	0.75013	59.7605	-0.03714	59.9178
											0.18682	59.7259	1.04678	59.591	0.8831	59.641	0.75042	59.7814	-0.03697	59.9389
											0.18714	59.7469	1.04715	59.612	0.88349	59.662	0.75072	59.8023	-0.03679	59.9599
											0.18747	59.7679	1.04753	59.633	0.88387	59.683	0.75101	59.8232	-0.03662	59.9809
											0.18779	59.7889	1.0479	59.6539	0.88426	59.7039	0.75131	59.8441	-0.03645	60.002
											0.18811	59.8099	1.04827	59.6749	0.88465	59.7249	0.7516	59.865	-0.03627	60.023
											0.18843	59.8309	1.04865	59.6959	0.88503	59.7459	0.7519	59.886	-0.0361	60.044
											0.18875	59.8518	1.04902	59.7169	0.88542	59.7669	0.7522	59.9069	-0.03592	60.065
											0.18907	59.8728	1.0494	59.7378	0.88581	59.7879	0.75249	59.9278	-0.03575	60.0861
											0.18939	59.8938	1.04977	59.7588	0.88619	59.8089	0.75279	59.9487	-0.03558	60.1071
											0.18971	59.9148	1.05015	59.7798	0.88658	59.8299	0.75308	59.9696	-0.0354	60.1281
											0.19003	59.9358	1.05052	59.8008	0.88696	59.8509	0.75338	59.9905	-0.03523	60.1492
											0.19036	59.9568	1.0509	59.8217	0.88735	59.8719	0.75368	60.0114	-0.03505	60.1702
											0.19068	59.9778	1.05127	59.8427	0.88774	59.8929	0.75397	60.0323	-0.03488	60.1912
											0.191	59.9988	1.05165	59.8637	0.88812	59.9138	0.75427	60.0532	-0.0347	60.2123
											0.19132	60.0197	1.05202	59.8847	0.88851	59.9348	0.75456	60.0742	-0.03453	60.2333
											0.19164	60.0407	1.05239	59.9056	0.8889	59.9558	0.75486	60.0951	-0.03436	60.2543
											0.19196	60.0617	1.05277	59.9266	0.88928	59.9768	0.75515	60.116	-0.03418	60.2754
											0.19228	60.0827	1.05314	59.9476	0.88967	59.9978	0.75545	60.1369	-0.03401	60.2964
											0.1926	60.1037	1.05352	59.9686	0.89005	60.0188	0.75575	60.1578	-0.03383	60.3174
											0.19293	60.1247	1.05389	59.9895	0.89044	60.0398	0.75604	60.1787	-0.03366	60.3385
											0.19325	60.1457	1.05427	60.0105	0.89083	60.0608	0.75634	60.1996	-0.03349	60.3595
											0.19357	60.1666	1.05464	60.0315	0.89121	60.0818	0.75663	60.2205	-0.03331	60.3805
											0.19389	60.1876	1.05502	60.0525	0.8916	60.1028	0.75693	60.2415	-0.03314	60.4016
											0.19421	60.2086	1.05539	60.0734	0.89199	60.1238	0.75723	60.2624	-0.03296	60.4226
											0.19453	60.2296	1.05577	60.0944	0.89237	60.1447	0.75752	60.2833	-0.03279	60.4436
											0.19485	60.2506	1.05614	60.1154	0.89276	60.1657	0.75782	60.3042	-0.03261	60.4646
											0.19517	60.2716	1.05652	60.1364	0.89315	60.1867	0.75811	60.3251	-0.03244	60.4857
											0.19549	60.2925	1.05689	60.1573	0.89353	60.2077	0.75841	60.346	-0.03227	60.5067
											0.19582	60.3135	1.05726	60.1783	0.89392	60.2287	0.7587	60.3669	-0.03209	60.5277
											0.19614	60.3345	1.05764	60.1993	0.8943	60.2497	0.759	60.3878	-0.03192	60.5488
											0.19646	60.3555	1.05801	60.2203	0.89469	60.2707	0.7593	60.4087	-0.03174	60.5698
											0.19678	60.3765	1.05839	60.2412	0.89508	60.2917	0.75959	60.4297	-0.03157	60.5908
											0.1971	60.3975	1.05876	60.2622	0.89546	60.3127	0.75989	60.4506	-0.0314	60.6119
											0.19742	60.4185	1.05914	60.2832	0.89585	60.3336	0.76018	60.4715	-0.03122	60.6329
											0.19774	60.4395	1.05951	60.3042	0.89624	60.3546	0.76048	60.4924	-0.03105	60.6539
											0.19806	60.4604	1.05989	60.3251	0.89662	60.3756	0.76078	60.5133	-0.03087	60.675
											0.19838	60.4814	1.06026	60.3461	0.89701	60.3966	0.76107	60.5342	-0.0307	60.696
											0.19871	60.5024	1.06064	60.3671	0.89739	60.4176	0.76137	60.5551	-0.03052	60.717
											0.19903	60.5234	1.06101	60.3881	0.89778	60.4386	0.76166	60.576	-0.03035	60.7381
											0.19935	60.5444	1.06138	60.409	0.89817	60.4596	0.76196	60.5969	-0.03018	60.7591
											0.19967	60.5654	1.06176	60.43	0.89855	60.4806	0.76225	60.6179	-0.03	60.7801
											0.19999	60.5864	1.06213	60.451	0.89894	60.5016	0.76255	60.6388	-0.02983	60.8012
											0.20031	60.6073	1.06251	60.472	0.89933	60.5226	0.76285	60.6597	-0.02965	60.8222
											0.20063	60.6283	1.06288	60.4929	0.89971	60.5436	0.76314	60.6806	-0.02948	60.8432
											0.20095	60.6493	1.06326	60.5139	0.9001	60.5645	0.76344	60.7015	-0.02931	60.8642
											0.20128	60.6703	1.06363	60.5349	0.90049	60.5855	0.76373	60.7224	-0.02913	60.8853
											0.2016	60.6913	1.06401	60.5558	0.90087	60.6065	0.76403	60.7433	-0.02896	60.9063
											0.20192	60.7123	1.06438	60.5768	0.90126	60.6275	0.76433	60.7642	-0.02878	60.9273
											0.20224	60.7332	1.06476	60.5978	0.90164	60.6485	0.76462	60.7852	-0.02861	60.9484
											0.20256	60.7542	1.06513	60.6188	0.90203	60.6695	0.76492	60.8061	-0.02844	60.9694
											0.20288	60.7752	1.0655	60.6397	0.90242	60.6905	0.76521	60.827	-0.02826	60.9904
											0.2032	60.7962	1.06588	60.6607	0.9028	60.7115	0.76551	60.8479	-0.02809	61.0115
											0.20352	60.8172	1.06625	60.6817	0.90319	60.7325	0.7658	60.8688	-0.02791	61.0325
											0.20384	60.8382	1.06663	60.7027	0.90358	60.7535	0.7661	60.8897	-0.02774	61.0535
											0.20417	60.8592	1.067	60.7236	0.90396	60.7744	0.7664	60.9106	-0.02756	61.0746
											0.20449	60.8802	1.06738	60.7446	0.90435	60.7954	0.76669	60.9315	-0.02739	61.0956
											0.20481	60.9011	1.06775	60.7656	0.90473	60.8164	0.76699	60.9524	-0.02722	61.1166
											0.20513	60.9221	1.06813	60.7866	0.90512	60.8374	0.76728	60.9734	-0.02704	61.1377
											0.20545	60.9431	1.0685	60.8075	0.90551	60.8584	0.76758	60.9943	-0.02687	61.1587
											0.20577	60.9641	1.06888	60.8285	0.90589	60.8794	0.76788	61.0152	-0.02669	61.1797
											0.20609	60.9851	1.06925	60.8495	0.90628	60.9004	0.76817	61.0361	-0.02652	61.2008
											0.20641	61.0061	1.06963	60.8705	0.90667	60.9214	0.76847	61.057	-0.02635	61.2218
											0.20673	61.0271	1.07	60.8914	0.90705	60.9423	0.76876	61.0779	-0.02617	61.2428
											0.20706	61.048	1.07037	60.9124	0.90744	60.9633	0.76906	61.0988	-0.026	61.2638
											0.20738	61.069	1.07075	60.9334	0.90783	60.9843	0.76935	61.1197	-0.02582	61.2849
											0.2077	61.09	1.07112	60.9544	0.90821	61.0053	0.76965	61.1406	-0.02565	61.3059
											0.20802	61.111	1.0715	60.9753	0.9086	61.0263	0.76995	61.1615	-0.02547	61.3269
											0.20834	61.132	1.07187	60.9963	0.90898	61.0473	0.77024	61.1825	-0.0253	61.348
											0.20866	61.153	1.07225	61.0173	0.90937	61.0683	0.77054	61.2034	-0.02513	61.369
											0.20898	61.1739	1.07262	61.0383	0.90976	61.0893	0.77083	61.2243	-0.02495	61.39
											0.2093	61.1949	1.073	61.0592	0.91014	61.1103	0.77113	61.2452	-0.02478	61.4111
											0.20963	61.2159	1.07337	61.0802	0.91053	61.1313	0.77143	61.2661	-0.0246	61.4321
											0.20995	61.2369	1.07375	61.1012	0.91092	61.1523	0.77172	61.287	-0.02443	61.4531
											0.21027	61.2579	1.07412	61.1222	0.9113	61.1732	0.77202	61.3079	-0.02426	61.4742
											0.21059	61.2789	1.07449	61.1431	0.91169	61.1942	0.77231	61.3288	-0.02408	61.4952
											0.21091	61.2999	1.07487	61.1641	0.91207	61.2152	0.77261	61.3498	-0.02391	61.5162
											0.21123	61.3209	1.07524	61.1851	0.91246	61.2362	0.7729	61.3707	-0.02373	61.5373
											0.21155	61.3418	1.07562	61.2061	0.91285	61.2572	0.7732	61.3916	-0.02356	61.5583
											0.21187	61.3628	1.07599	61.227	0.91323	61.2782	0.7735	61.4125	-0.02338	61.5793
											0.21219	61.3838	1.07637	61.248	0.91362	61.2992	0.77379	61.4334	-0.02321	61.6004
											0.21252	61.4048	1.07674	61.269	0.91401	61.3202	0.77409	61.4543	-0.02304	61.6214
											0.21284	61.4258	1.07712	61.29	0.91439	61.3412	0.77438	61.4752	-0.02286	61.6424
											0.21316	61.4468	1.07749	61.3109	0.91478	61.3621	0.77468	61.4961	-0.02269	61.6635
											0.21348	61.4677	1.07787	61.3319	0.91517	61.3831	0.77498	61.517	-0.02251	61.6845
											0.2138	61.4887	1.07824	61.3529	0.91555	61.4041	0.77527	61.538	-0.02234	61.7055
											0.21412	61.5097	1.07862	61.3739	0.91594	61.4251	0.77557	61.5589	-0.02217	61.7266
											0.21444	61.5307	1.07899	61.3948	0.91632	61.4461	0.77586	61.5798	-0.02199	61.7476
											0.21476	61.5517	1.07936	61.4158	0.91671	61.4671	0.77616	61.6007	-0.02182	61.7686
											0.21508	61.5727	1.07974	61.4368	0.9171	61.4881	0.77645	61.6216	-0.02164	61.7897
											0.21541	61.5937	1.08011	61.4578	0.91748	61.5091	0.77675	61.6425	-0.02147	61.8107
											0.21573	61.6146	1.08049	61.4787	0.91787	61.5301	0.77705	61.6634	-0.02129	61.8317
											0.21605	61.6356	1.08086	61.4997	0.91826	61.5511	0.77734	61.6843	-0.02112	61.8527
											0.21637	61.6566	1.08124	61.5207	0.91864	61.572	0.77764	61.7052	-0.02095	61.8738
											0.21669	61.6776	1.08161	61.5417	0.91903	61.593	0.77793	61.7262	-0.02077	61.8948
											0.21701	61.6986	1.08199	61.5626	0.91941	61.614	0.77823	61.7471	-0.0206	61.9158
											0.21733	61.7196	1.08236	61.5836	0.9198	61.635	0.77853	61.768	-0.02042	61.9369
											0.21765	61.7406	1.08274	61.6046	0.92019	61.656	0.77882	61.7889	-0.02025	61.9579
											0.21798	61.7615	1.08311	61.6256	0.92057	61.677	0.77912	61.8098	-0.02008	61.9789
											0.2183	61.7825	1.08348	61.6465	0.92096	61.698	0.77941	61.8307	-0.0199	62
											0.21862	61.8035	1.08386	61.6675	0.92135	61.719	0.77971	61.8516	-0.01973	62.021
											0.21894	61.8245	1.08423	61.6885	0.92173	61.74	0.78	61.8725	-0.01955	62.042
											0.21926	61.8455	1.08461	61.7095	0.92212	61.761	0.7803	61.8935	-0.01938	62.0631
											0.21958	61.8665	1.08498	61.7304	0.92251	61.782	0.7806	61.9144	-0.0192	62.0841
											0.2199	61.8875	1.08536	61.7514	0.92289	61.8029	0.78089	61.9353	-0.01903	62.1051
											0.22022	61.9084	1.08573	61.7724	0.92328	61.8239	0.78119	61.9562	-0.01886	62.1262
											0.22054	61.9294	1.08611	61.7934	0.92366	61.8449	0.78148	61.9771	-0.01868	62.1472
											0.22087	61.9504	1.08648	61.8143	0.92405	61.8659	0.78178	61.998	-0.01851	62.1682
											0.22119	61.9714	1.08686	61.8353	0.92444	61.8869	0.78208	62.0189	-0.01833	62.1893
											0.22151	61.9924	1.08723	61.8563	0.92482	61.9079	0.78237	62.0398	-0.01816	62.2103
											0.22183	62.0134	1.0876	61.8773	0.92521	61.9289	0.78267	62.0607	-0.01799	62.2313
											0.22215	62.0344	1.08798	61.8982	0.9256	61.9499	0.78296	62.0817	-0.01781	62.2523
											0.22247	62.0553	1.08835	61.9192	0.92598	61.9709	0.78326	62.1026	-0.01764	62.2734
											0.22279	62.0763	1.08873	61.9402	0.92637	61.9918	0.78355	62.1235	-0.01746	62.2944
											0.22311	62.0973	1.0891	61.9612	0.92675	62.0128	0.78385	62.1444	-0.01729	62.3154
											0.22343	62.1183	1.08948	61.9821	0.92714	62.0338	0.78415	62.1653	-0.01711	62.3365
											0.22376	62.1393	1.08985	62.0031	0.92753	62.0548	0.78444	62.1862	-0.01694	62.3575
											0.22408	62.1603	1.09023	62.0241	0.92791	62.0758	0.78474	62.2071	-0.01677	62.3785
											0.2244	62.1813	1.0906	62.0451	0.9283	62.0968	0.78503	62.228	-0.01659	62.3996
											0.22472	62.2022	1.09098	62.066	0.92869	62.1178	0.78533	62.249	-0.01642	62.4206
											0.22504	62.2232	1.09135	62.087	0.92907	62.1388	0.78563	62.2699	-0.01624	62.4416
											0.22536	62.2442	1.09173	62.108	0.92946	62.1598	0.78592	62.2908	-0.01607	62.4627
											0.22568	62.2652	1.0921	62.129	0.92985	62.1808	0.78622	62.3117	-0.0159	62.4837
											0.226	62.2862	1.09247	62.1499	0.93023	62.2017	0.78651	62.3326	-0.01572	62.5047
											0.22632	62.3072	1.09285	62.1709	0.93062	62.2227	0.78681	62.3535	-0.01555	62.5258
											0.22665	62.3282	1.09322	62.1919	0.931	62.2437	0.7871	62.3744	-0.01537	62.5468
											0.22697	62.3491	1.0936	62.2129	0.93139	62.2647	0.7874	62.3953	-0.0152	62.5678
											0.22729	62.3701	1.09397	62.2338	0.93178	62.2857	0.7877	62.4162	-0.01502	62.5889
											0.22761	62.3911	1.09435	62.2548	0.93216	62.3067	0.78799	62.4372	-0.01485	62.6099
											0.22793	62.4121	1.09472	62.2758	0.93255	62.3277	0.78829	62.4581	-0.01468	62.6309
											0.22825	62.4331	1.0951	62.2968	0.93294	62.3487	0.78858	62.479	-0.0145	62.6519
											0.22857	62.4541	1.09547	62.3177	0.93332	62.3697	0.78888	62.4999	-0.01433	62.673
											0.22889	62.4751	1.09585	62.3387	0.93371	62.3907	0.78918	62.5208	-0.01415	62.694
											0.22922	62.496	1.09622	62.3597	0.93409	62.4117	0.78947	62.5417	-0.01398	62.715
											0.22954	62.517	1.09659	62.3807	0.93448	62.4326	0.78977	62.5626	-0.01381	62.7361
											0.22986	62.538	1.09697	62.4016	0.93487	62.4536	0.79006	62.5835	-0.01363	62.7571
											0.23018	62.559	1.09734	62.4226	0.93525	62.4746	0.79036	62.6044	-0.01346	62.7781
											0.2305	62.58	1.09772	62.4436	0.93564	62.4956	0.79065	62.6253	-0.01328	62.7992
											0.23082	62.601	1.09809	62.4646	0.93603	62.5166	0.79095	62.6463	-0.01311	62.8202
											0.23114	62.6219	1.09847	62.4855	0.93641	62.5376	0.79125	62.6672	-0.01293	62.8412
											0.23146	62.6429	1.09884	62.5065	0.9368	62.5586	0.79154	62.6881	-0.01276	62.8623
											0.23178	62.6639	1.09922	62.5275	0.93719	62.5796	0.79184	62.709	-0.01259	62.8833
											0.23211	62.6849	1.09959	62.5485	0.93757	62.6006	0.79213	62.7299	-0.01241	62.9043
											0.23243	62.7059	1.09997	62.5694	0.93796	62.6215	0.79243	62.7508	-0.01224	62.9254
											0.23275	62.7269	1.10034	62.5904	0.93834	62.6425	0.79273	62.7717	-0.01206	62.9464
											0.23307	62.7479	1.10071	62.6114	0.93873	62.6635	0.79302	62.7926	-0.01189	62.9674
											0.23339	62.7689	1.10109	62.6324	0.93912	62.6845	0.79332	62.8136	-0.01172	62.9885
											0.23371	62.7898	1.10146	62.6533	0.9395	62.7055	0.79361	62.8345	-0.01154	63.0095
											0.23403	62.8108	1.10184	62.6743	0.93989	62.7265	0.79391	62.8554	-0.01137	63.0305
											0.23435	62.8318	1.10221	62.6953	0.94028	62.7475	0.7942	62.8763	-0.01119	63.0515
											0.23467	62.8528	1.10259	62.7163	0.94066	62.7685	0.7945	62.8972	-0.01102	63.0726
											0.235	62.8738	1.10296	62.7372	0.94105	62.7895	0.7948	62.9181	-0.01084	63.0936
											0.23532	62.8948	1.10334	62.7582	0.94143	62.8105	0.79509	62.939	-0.01067	63.1146
											0.23564	62.9158	1.10371	62.7792	0.94182	62.8314	0.79539	62.9599	-0.0105	63.1357
											0.23596	62.9367	1.10409	62.8002	0.94221	62.8524	0.79568	62.9808	-0.01032	63.1567
											0.23628	62.9577	1.10446	62.8211	0.94259	62.8734	0.79598	63.0018	-0.01015	63.1777
											0.2366	62.9787	1.10484	62.8421	0.94298	62.8944	0.79628	63.0227	-0.00997	63.1988
											0.23692	62.9997	1.10521	62.8631	0.94337	62.9154	0.79657	63.0436	-0.0098	63.2198
											0.23724	63.0207	1.10558	62.8841	0.94375	62.9364	0.79687	63.0645	-0.00963	63.2408
											0.23757	63.0417	1.10596	62.905	0.94414	62.9574	0.79716	63.0854	-0.00945	63.2619
											0.23789	63.0626	1.10633	62.926	0.94453	62.9784	0.79746	63.1063	-0.00928	63.2829
											0.23821	63.0836	1.10671	62.947	0.94491	62.9994	0.79775	63.1272	-0.0091	63.3039
											0.23853	63.1046	1.10708	62.968	0.9453	63.0204	0.79805	63.1481	-0.00893	63.325
											0.23885	63.1256	1.10746	62.9889	0.94568	63.0414	0.79835	63.169	-0.00875	63.346
											0.23917	63.1466	1.10783	63.0099	0.94607	63.0623	0.79864	63.19	-0.00858	63.367
											0.23949	63.1676	1.10821	63.0309	0.94646	63.0833	0.79894	63.2109	-0.00841	63.3881
											0.23981	63.1886	1.10858	63.0519	0.94684	63.1043	0.79923	63.2318	-0.00823	63.4091
											0.24013	63.2096	1.10896	63.0728	0.94723	63.1253	0.79953	63.2527	-0.00806	63.4301
											0.24046	63.2305	1.10933	63.0938	0.94762	63.1463	0.79983	63.2736	-0.00788	63.4511
											0.24078	63.2515	1.1097	63.1148	0.948	63.1673	0.80012	63.2945	-0.00771	63.4722
											0.2411	63.2725	1.11008	63.1358	0.94839	63.1883	0.80042	63.3154	-0.00754	63.4932
											0.24142	63.2935	1.11045	63.1567	0.94877	63.2093	0.80071	63.3363	-0.00736	63.5142
											0.24174	63.3145	1.11083	63.1777	0.94916	63.2303	0.80101	63.3573	-0.00719	63.5353
											0.24206	63.3355	1.1112	63.1987	0.94955	63.2512	0.8013	63.3782	-0.00701	63.5563
											0.24238	63.3565	1.11158	63.2197	0.94993	63.2722	0.8016	63.3991	-0.00684	63.5773
											0.2427	63.3774	1.11195	63.2406	0.95032	63.2932	0.8019	63.42	-0.00666	63.5984
											0.24302	63.3984	1.11233	63.2616	0.95071	63.3142	0.80219	63.4409	-0.00649	63.6194
											0.24335	63.4194	1.1127	63.2826	0.95109	63.3352	0.80249	63.4618	-0.00632	63.6404
											0.24367	63.4404	1.11308	63.3036	0.95148	63.3562	0.80278	63.4827	-0.00614	63.6615
											0.24399	63.4614	1.11345	63.3245	0.95187	63.3772	0.80308	63.5036	-0.00597	63.6825
											0.24431	63.4824	1.11382	63.3455	0.95225	63.3982	0.80338	63.5245	-0.00579	63.7035
											0.24463	63.5033	1.1142	63.3665	0.95264	63.4192	0.80367	63.5455	-0.00562	63.7246
											0.24495	63.5243	1.11457	63.3875	0.95302	63.4402	0.80397	63.5664	-0.00545	63.7456
											0.24527	63.5453	1.11495	63.4084	0.95341	63.4612	0.80426	63.5873	-0.00527	63.7666
											0.24559	63.5663	1.11532	63.4294	0.9538	63.4821	0.80456	63.6082	-0.0051	63.7877
											0.24592	63.5873	1.1157	63.4504	0.95418	63.5031	0.80485	63.6291	-0.00492	63.8087
											0.24624	63.6083	1.11607	63.4714	0.95457	63.5241	0.80515	63.65	-0.00475	63.8297
											0.24656	63.6293	1.11645	63.4923	0.95496	63.5451	0.80545	63.6709	-0.00457	63.8508
											0.24688	63.6502	1.11682	63.5133	0.95534	63.5661	0.80574	63.6918	-0.0044	63.8718
											0.2472	63.6712	1.1172	63.5343	0.95573	63.5871	0.80604	63.7127	-0.00423	63.8928
											0.24752	63.6922	1.11757	63.5552	0.95611	63.6081	0.80633	63.7337	-0.00405	63.9138
											0.24784	63.7132	1.11795	63.5762	0.9565	63.6291	0.80663	63.7546	-0.00388	63.9349
											0.24816	63.7342	1.11832	63.5972	0.95689	63.6501	0.80693	63.7755	-0.0037	63.9559
											0.24848	63.7552	1.11869	63.6182	0.95727	63.6711	0.80722	63.7964	-0.00353	63.977
											0.24881	63.7762	1.11907	63.6391	0.95766	63.692	0.80752	63.8173	-0.00336	63.998
											0.24913	63.7972	1.11944	63.6601	0.95805	63.713	0.80781	63.8382	-0.00318	64.019
											0.24945	63.8181	1.11982	63.6811	0.95843	63.734	0.80811	63.8591	-0.00301	64.04
											0.24977	63.8391	1.12019	63.7021	0.95882	63.755	0.8084	63.88	-0.00283	64.0611
											0.25009	63.8601	1.12057	63.723	0.95921	63.776	0.8087	63.901	-0.00266	64.0821
											0.25041	63.8811	1.12094	63.744	0.95959	63.797	0.809	63.9219	-0.00248	64.1031
											0.25073	63.9021	1.12132	63.765	0.95998	63.818	0.80929	63.9428	-0.00231	64.1242
											0.25105	63.9231	1.12169	63.786	0.96036	63.839	0.80959	63.9637	-0.00214	64.1452
											0.25137	63.944	1.12207	63.8069	0.96075	63.8599	0.80988	63.9846	-0.00196	64.1662
											0.2517	63.965	1.12244	63.8279	0.96114	63.8809	0.81018	64.0055	-0.00179	64.1873
											0.25202	63.986	1.12281	63.8489	0.96152	63.9019	0.81048	64.0264	-0.00161	64.2083
											0.25234	64.007	1.12319	63.8699	0.96191	63.9229	0.81077	64.0473	-0.00144	64.2293
											0.25266	64.028	1.12356	63.8908	0.9623	63.9439	0.81107	64.0682	-0.00127	64.2504
											0.25298	64.049	1.12394	63.9118	0.96268	63.9649	0.81136	64.0892	-0.00109	64.2714
											0.2533	64.07	1.12431	63.9328	0.96307	63.9859	0.81166	64.1101	-0.000917521	64.2924
											0.25362	64.091	1.12469	63.9538	0.96345	64.0069	0.81195	64.131	-0.000743359	64.3135
											0.25394	64.1119	1.12506	63.9747	0.96384	64.0279	0.81225	64.1519	-0.000569198	64.3345
											0.25427	64.1329	1.12544	63.9957	0.96423	64.0489	0.81255	64.1728	-0.000395036	64.3555
											0.25459	64.1539	1.12581	64.0167	0.96461	64.0699	0.81284	64.1937	-0.000220875	64.3765
											0.25491	64.1749	1.12619	64.0377	0.965	64.0908	0.81314	64.2146	-4.6713e-05	64.3976
											0.25523	64.1959	1.12656	64.0586	0.96539	64.1118	0.81343	64.2355	0.000127449	64.4186
											0.25555	64.2169	1.12693	64.0796	0.96577	64.1328	0.81373	64.2564	0.00030161	64.4397
											0.25587	64.2378	1.12731	64.1006	0.96616	64.1538	0.81403	64.2774	0.000475772	64.4607
											0.25619	64.2588	1.12768	64.1216	0.96655	64.1748	0.81432	64.2983	0.000649933	64.4817
											0.25651	64.2798	1.12806	64.1425	0.96693	64.1958	0.81462	64.3192	0.000824095	64.5027
											0.25683	64.3008	1.12843	64.1635	0.96732	64.2168	0.81491	64.3401	0.000998257	64.5238
											0.25716	64.3218	1.12881	64.1845	0.9677	64.2378	0.81521	64.361	0.00117	64.5448
											0.25748	64.3428	1.12918	64.2055	0.96809	64.2588	0.8155	64.3819	0.00135	64.5658
											0.2578	64.3638	1.12956	64.2264	0.96848	64.2798	0.8158	64.4028	0.00152	64.5869
											0.25812	64.3847	1.12993	64.2474	0.96886	64.3007	0.8161	64.4237	0.00169	64.6079
											0.25844	64.4057	1.13031	64.2684	0.96925	64.3217	0.81639	64.4446	0.00187	64.6289
											0.25876	64.4267	1.13068	64.2894	0.96964	64.3427	0.81669	64.4656	0.00204	64.65
											0.25908	64.4477	1.13106	64.3103	0.97002	64.3637	0.81698	64.4865	0.00222	64.671
											0.2594	64.4687	1.13143	64.3313	0.97041	64.3847	0.81728	64.5074	0.00239	64.692
											0.25972	64.4897	1.1318	64.3523	0.97079	64.4057	0.81758	64.5283	0.00257	64.7131
											0.26005	64.5107	1.13218	64.3733	0.97118	64.4267	0.81787	64.5492	0.00274	64.7341
											0.26037	64.5316	1.13255	64.3942	0.97157	64.4477	0.81817	64.5701	0.00291	64.7551
											0.26069	64.5526	1.13293	64.4152	0.97195	64.4687	0.81846	64.591	0.00309	64.7762
											0.26101	64.5736	1.1333	64.4362	0.97234	64.4896	0.81876	64.6119	0.00326	64.7972
											0.26133	64.5946	1.13368	64.4572	0.97273	64.5106	0.81905	64.6329	0.00344	64.8182
											0.26165	64.6156	1.13405	64.4781	0.97311	64.5316	0.81935	64.6538	0.00361	64.8393
											0.26197	64.6366	1.13443	64.4991	0.9735	64.5526	0.81965	64.6747	0.00378	64.8603
											0.26229	64.6576	1.1348	64.5201	0.97389	64.5736	0.81994	64.6956	0.00396	64.8813
											0.26262	64.6785	1.13518	64.5411	0.97427	64.5946	0.82024	64.7165	0.00413	64.9023
											0.26294	64.6995	1.13555	64.562	0.97466	64.6156	0.82053	64.7374	0.00431	64.9234
											0.26326	64.7205	1.13592	64.583	0.97504	64.6366	0.82083	64.7583	0.00448	64.9444
											0.26358	64.7415	1.1363	64.604	0.97543	64.6576	0.82113	64.7792	0.00466	64.9654
											0.2639	64.7625	1.13667	64.625	0.97582	64.6786	0.82142	64.8001	0.00483	64.9865
											0.26422	64.7835	1.13705	64.6459	0.9762	64.6996	0.82172	64.821	0.005	65.0075
											0.26454	64.8045	1.13742	64.6669	0.97659	64.7205	0.82201	64.842	0.00518	65.0285
											0.26486	64.8254	1.1378	64.6879	0.97698	64.7415	0.82231	64.8629	0.00535	65.0496
											0.26518	64.8464	1.13817	64.7089	0.97736	64.7625	0.8226	64.8838	0.00553	65.0706
											0.26551	64.8674	1.13855	64.7298	0.97775	64.7835	0.8229	64.9047	0.0057	65.0916
											0.26583	64.8884	1.13892	64.7508	0.97813	64.8045	0.8232	64.9256	0.00587	65.1127
											0.26615	64.9094	1.1393	64.7718	0.97852	64.8255	0.82349	64.9465	0.00605	65.1337
											0.26647	64.9304	1.13967	64.7928	0.97891	64.8465	0.82379	64.9674	0.00622	65.1547
											0.26679	64.9514	1.14004	64.8137	0.97929	64.8675	0.82408	64.9883	0.0064	65.1758
											0.26711	64.9723	1.14042	64.8347	0.97968	64.8885	0.82438	65.0093	0.00657	65.1968
											0.26743	64.9933	1.14079	64.8557	0.98007	64.9095	0.82468	65.0302	0.00675	65.2178
											0.26775	65.0143	1.14117	64.8766	0.98045	64.9304	0.82497	65.0511	0.00692	65.2388
											0.26807	65.0353	1.14154	64.8976	0.98084	64.9514	0.82527	65.072	0.00709	65.2599
											0.2684	65.0563	1.14192	64.9186	0.98123	64.9724	0.82556	65.0929	0.00727	65.2809
											0.26872	65.0773	1.14229	64.9396	0.98161	64.9934	0.82586	65.1138	0.00744	65.302
											0.26904	65.0983	1.14267	64.9605	0.982	65.0144	0.82615	65.1347	0.00762	65.323
											0.26936	65.1192	1.14304	64.9815	0.98238	65.0354	0.82645	65.1556	0.00779	65.344
											0.26968	65.1402	1.14342	65.0025	0.98277	65.0564	0.82675	65.1766	0.00796	65.365
											0.27	65.1612	1.14379	65.0235	0.98316	65.0774	0.82704	65.1975	0.00814	65.3861
											0.27032	65.1822	1.14417	65.0444	0.98354	65.0984	0.82734	65.2184	0.00831	65.4071
											0.27064	65.2032	1.14454	65.0654	0.98393	65.1193	0.82763	65.2393	0.00849	65.4281
											0.27096	65.2242	1.14491	65.0864	0.98432	65.1403	0.82793	65.2602	0.00866	65.4492
											0.27129	65.2451	1.14529	65.1074	0.9847	65.1613	0.82823	65.2811	0.00884	65.4702
											0.27161	65.2661	1.14566	65.1283	0.98509	65.1823	0.82852	65.302	0.00901	65.4912
											0.27193	65.2871	1.14604	65.1493	0.98547	65.2033	0.82882	65.3229	0.00918	65.5123
											0.27225	65.3081	1.14641	65.1703	0.98586	65.2243	0.82911	65.3438	0.00936	65.5333
											0.27257	65.3291	1.14679	65.1913	0.98625	65.2453	0.82941	65.3648	0.00953	65.5543
											0.27289	65.3501	1.14716	65.2122	0.98663	65.2663	0.8297	65.3857	0.00971	65.5754
											0.27321	65.3711	1.14754	65.2332	0.98702	65.2873	0.83	65.4066	0.00988	65.5964
											0.27353	65.392	1.14791	65.2542	0.98741	65.3083	0.8303	65.4275	0.01005	65.6174
											0.27386	65.413	1.14829	65.2752	0.98779	65.3293	0.83059	65.4484	0.01023	65.6385
											0.27418	65.434	1.14866	65.2961	0.98818	65.3502	0.83089	65.4693	0.0104	65.6595
											0.2745	65.455	1.14903	65.3171	0.98857	65.3712	0.83118	65.4902	0.01058	65.6805
											0.27482	65.476	1.14941	65.3381	0.98895	65.3922	0.83148	65.5111	0.01075	65.7015
											0.27514	65.497	1.14978	65.3591	0.98934	65.4132	0.83178	65.532	0.01093	65.7226
											0.27546	65.518	1.15016	65.38	0.98972	65.4342	0.83207	65.5529	0.0111	65.7436
											0.27578	65.5389	1.15053	65.401	0.99011	65.4552	0.83237	65.5739	0.01127	65.7646
											0.2761	65.5599	1.15091	65.422	0.9905	65.4762	0.83266	65.5948	0.01145	65.7857
											0.27642	65.5809	1.15128	65.443	0.99088	65.4972	0.83296	65.6157	0.01162	65.8067
											0.27675	65.6019	1.15166	65.4639	0.99127	65.5182	0.83325	65.6366	0.0118	65.8277
											0.27707	65.6229	1.15203	65.4849	0.99166	65.5392	0.83355	65.6575	0.01197	65.8488
											0.27739	65.6439	1.15241	65.5059	0.99204	65.5601	0.83385	65.6784	0.01214	65.8698
											0.27771	65.6649	1.15278	65.5269	0.99243	65.5811	0.83414	65.6993	0.01232	65.8908
											0.27803	65.6859	1.15315	65.5478	0.99281	65.6021	0.83444	65.7202	0.01249	65.9119
											0.27835	65.7068	1.15353	65.5688	0.9932	65.6231	0.83473	65.7412	0.01267	65.9329
											0.27867	65.7278	1.1539	65.5898	0.99359	65.6441	0.83503	65.7621	0.01284	65.9539
											0.27899	65.7488	1.15428	65.6108	0.99397	65.6651	0.83533	65.783	0.01302	65.975
											0.27931	65.7698	1.15465	65.6317	0.99436	65.6861	0.83562	65.8039	0.01319	65.996
											0.27964	65.7908	1.15503	65.6527	0.99475	65.7071	0.83592	65.8248	0.01336	66.017
											0.27996	65.8118	1.1554	65.6737	0.99513	65.7281	0.83621	65.8457	0.01354	66.0381
											0.28028	65.8328	1.15578	65.6947	0.99552	65.749	0.83651	65.8666	0.01371	66.0591
											0.2806	65.8537	1.15615	65.7156	0.99591	65.77	0.8368	65.8875	0.01389	66.0801
											0.28092	65.8747	1.15653	65.7366	0.99629	65.791	0.8371	65.9085	0.01406	66.1012
											0.28124	65.8957	1.1569	65.7576	0.99668	65.812	0.8374	65.9294	0.01423	66.1222
											0.28156	65.9167	1.15728	65.7786	0.99706	65.833	0.83769	65.9503	0.01441	66.1432
											0.28188	65.9377	1.15765	65.7995	0.99745	65.854	0.83799	65.9712	0.01458	66.1642
											0.28221	65.9587	1.15802	65.8205	0.99784	65.875	0.83828	65.9921	0.01476	66.1853
											0.28253	65.9797	1.1584	65.8415	0.99822	65.896	0.83858	66.013	0.01493	66.2063
											0.28285	66.0006	1.15877	65.8625	0.99861	65.917	0.83888	66.0339	0.01511	66.2273
											0.28317	66.0216	1.15915	65.8834	0.999	65.938	0.83917	66.0548	0.01528	66.2484
											0.28349	66.0426	1.15952	65.9044	0.99938	65.959	0.83947	66.0757	0.01545	66.2694
											0.28381	66.0636	1.1599	65.9254	0.99977	65.9799	0.83976	66.0966	0.01563	66.2904
											0.28413	66.0846	1.16027	65.9464	1.00015	66.0009	0.84006	66.1176	0.0158	66.3115
											0.28445	66.1056	1.16065	65.9673	1.00054	66.0219	0.84035	66.1385	0.01598	66.3325
											0.28477	66.1265	1.16102	65.9883	1.00093	66.0429	0.84065	66.1594	0.01615	66.3535
											0.2851	66.1475	1.1614	66.0093	1.00131	66.0639	0.84095	66.1803	0.01632	66.3746
											0.28542	66.1685	1.16177	66.0303	1.0017	66.0849	0.84124	66.2012	0.0165	66.3956
											0.28574	66.1895	1.16214	66.0512	1.00209	66.1059	0.84154	66.2221	0.01667	66.4166
											0.28606	66.2105	1.16252	66.0722	1.00247	66.1269	0.84183	66.243	0.01685	66.4377
											0.28638	66.2315	1.16289	66.0932	1.00286	66.1479	0.84213	66.2639	0.01702	66.4587
											0.2867	66.2525	1.16327	66.1142	1.00325	66.1689	0.84243	66.2849	0.0172	66.4797
											0.28702	66.2734	1.16364	66.1351	1.00363	66.1898	0.84272	66.3058	0.01737	66.5007
											0.28734	66.2944	1.16402	66.1561	1.00402	66.2108	0.84302	66.3267	0.01754	66.5218
											0.28766	66.3154	1.16439	66.1771	1.0044	66.2318	0.84331	66.3476	0.01772	66.5428
											0.28799	66.3364	1.16477	66.1981	1.00479	66.2528	0.84361	66.3685	0.01789	66.5639
											0.28831	66.3574	1.16514	66.219	1.00518	66.2738	0.8439	66.3894	0.01807	66.5849
											0.28863	66.3784	1.16552	66.24	1.00556	66.2948	0.8442	66.4103	0.01824	66.6059
											0.28895	66.3994	1.16589	66.261	1.00595	66.3158	0.8445	66.4312	0.01841	66.6269
											0.28927	66.4203	1.16626	66.282	1.00634	66.3368	0.84479	66.4521	0.01859	66.648
											0.28959	66.4413	1.16664	66.3029	1.00672	66.3578	0.84509	66.4731	0.01876	66.669
											0.28991	66.4623	1.16701	66.3239	1.00711	66.3787	0.84538	66.494	0.01894	66.69
											0.29023	66.4833	1.16739	66.3449	1.00749	66.3997	0.84568	66.5149	0.01911	66.7111
											0.29056	66.5043	1.16776	66.3659	1.00788	66.4207	0.84598	66.5358	0.01929	66.7321
											0.29088	66.5253	1.16814	66.3868	1.00827	66.4417	0.84627	66.5567	0.01946	66.7531
											0.2912	66.5463	1.16851	66.4078	1.00865	66.4627	0.84657	66.5776	0.01963	66.7742
											0.29152	66.5673	1.16889	66.4288	1.00904	66.4837	0.84686	66.5985	0.01981	66.7952
											0.29184	66.5882	1.16926	66.4498	1.00943	66.5047	0.84716	66.6194	0.01998	66.8162
											0.29216	66.6092	1.16964	66.4707	1.00981	66.5257	0.84745	66.6403	0.02016	66.8373
											0.29248	66.6302	1.17001	66.4917	1.0102	66.5467	0.84775	66.6613	0.02033	66.8583
											0.2928	66.6512	1.17039	66.5127	1.01059	66.5677	0.84805	66.6822	0.0205	66.8793
											0.29312	66.6722	1.17076	66.5337	1.01097	66.5887	0.84834	66.7031	0.02068	66.9004
											0.29345	66.6932	1.17113	66.5546	1.01136	66.6096	0.84864	66.724	0.02085	66.9214
											0.29377	66.7142	1.17151	66.5756	1.01174	66.6306	0.84893	66.7449	0.02103	66.9424
											0.29409	66.7351	1.17188	66.5966	1.01213	66.6516	0.84923	66.7658	0.0212	66.9634
											0.29441	66.7561	1.17226	66.6176	1.01252	66.6726	0.84953	66.7867	0.02138	66.9845
											0.29473	66.7771	1.17263	66.6385	1.0129	66.6936	0.84982	66.8076	0.02155	67.0055
											0.29505	66.7981	1.17301	66.6595	1.01329	66.7146	0.85012	66.8286	0.02172	67.0266
											0.29537	66.8191	1.17338	66.6805	1.01368	66.7356	0.85041	66.8495	0.0219	67.0476
											0.29569	66.8401	1.17376	66.7015	1.01406	66.7566	0.85071	66.8704	0.02207	67.0686
											0.29601	66.8611	1.17413	66.7224	1.01445	66.7776	0.851	66.8913	0.02225	67.0896
											0.29634	66.882	1.17451	66.7434	1.01483	66.7985	0.8513	66.9122	0.02242	67.1107
											0.29666	66.903	1.17488	66.7644	1.01522	66.8195	0.8516	66.9331	0.02259	67.1317
											0.29698	66.924	1.17525	66.7854	1.01561	66.8405	0.85189	66.954	0.02277	67.1527
											0.2973	66.945	1.17563	66.8063	1.01599	66.8615	0.85219	66.9749	0.02294	67.1738
											0.29762	66.966	1.176	66.8273	1.01638	66.8825	0.85248	66.9958	0.02312	67.1948
											0.29794	66.987	1.17638	66.8483	1.01677	66.9035	0.85278	67.0168	0.02329	67.2158
											0.29826	67.0079	1.17675	66.8693	1.01715	66.9245	0.85308	67.0377	0.02347	67.2369
											0.29858	67.0289	1.17713	66.8902	1.01754	66.9455	0.85337	67.0586	0.02364	67.2579
											0.29891	67.0499	1.1775	66.9112	1.01793	66.9665	0.85367	67.0795	0.02381	67.2789
											0.29923	67.0709	1.17788	66.9322	1.01831	66.9874	0.85396	67.1004	0.02399	67.3
											0.29955	67.0919	1.17825	66.9532	1.0187	67.0084	0.85426	67.1213	0.02416	67.321
											0.29987	67.1129	1.17863	66.9741	1.01908	67.0294	0.85455	67.1422	0.02434	67.342
											0.30019	67.1339	1.179	66.9951	1.01947	67.0504	0.85485	67.1631	0.02451	67.3631
											0.30051	67.1548	1.17937	67.0161	1.01986	67.0714	0.85515	67.184	0.02468	67.3841
											0.30083	67.1758	1.17975	67.037	1.02024	67.0924	0.85544	67.205	0.02486	67.4051
											0.30115	67.1968	1.18012	67.058	1.02063	67.1134	0.85574	67.2259	0.02503	67.4262
											0.30147	67.2178	1.1805	67.079	1.02102	67.1344	0.85603	67.2468	0.02521	67.4472
											0.3018	67.2388	1.18087	67.1	1.0214	67.1554	0.85633	67.2677	0.02538	67.4682
											0.30212	67.2598	1.18125	67.1209	1.02179	67.1764	0.85663	67.2886	0.02556	67.4892
											0.30244	67.2808	1.18162	67.1419	1.02218	67.1974	0.85692	67.3095	0.02573	67.5103
											0.30276	67.3017	1.182	67.1629	1.02256	67.2183	0.85722	67.3304	0.0259	67.5313
											0.30308	67.3227	1.18237	67.1839	1.02295	67.2393	0.85751	67.3513	0.02608	67.5523
											0.3034	67.3437	1.18275	67.2048	1.02333	67.2603	0.85781	67.3722	0.02625	67.5734
											0.30372	67.3647	1.18312	67.2258	1.02372	67.2813	0.8581	67.3932	0.02643	67.5944
											0.30404	67.3857	1.1835	67.2468	1.02411	67.3023	0.8584	67.4141	0.0266	67.6154
											0.30436	67.4067	1.18387	67.2678	1.02449	67.3233	0.8587	67.435	0.02677	67.6365
											0.30469	67.4277	1.18424	67.2887	1.02488	67.3443	0.85899	67.4559	0.02695	67.6575
											0.30501	67.4486	1.18462	67.3097	1.02527	67.3653	0.85929	67.4768	0.02712	67.6785
											0.30533	67.4696	1.18499	67.3307	1.02565	67.3863	0.85958	67.4977	0.0273	67.6996
											0.30565	67.4906	1.18537	67.3517	1.02604	67.4073	0.85988	67.5186	0.02747	67.7206
											0.30597	67.5116	1.18574	67.3726	1.02642	67.4282	0.86018	67.5395	0.02764	67.7416
											0.30629	67.5326	1.18612	67.3936	1.02681	67.4492	0.86047	67.5605	0.02782	67.7627
											0.30661	67.5536	1.18649	67.4146	1.0272	67.4702	0.86077	67.5814	0.02799	67.7837
											0.30693	67.5746	1.18687	67.4356	1.02758	67.4912	0.86106	67.6023	0.02817	67.8047
											0.30725	67.5955	1.18724	67.4565	1.02797	67.5122	0.86136	67.6232	0.02834	67.8257
											0.30758	67.6165	1.18762	67.4775	1.02836	67.5332	0.86165	67.6441	0.02852	67.8468
											0.3079	67.6375	1.18799	67.4985	1.02874	67.5542	0.86195	67.665	0.02869	67.8678
											0.30822	67.6585	1.18836	67.5195	1.02913	67.5752	0.86225	67.6859	0.02886	67.8889
											0.30854	67.6795	1.18874	67.5405	1.02952	67.5962	0.86254	67.7068	0.02904	67.9099
											0.30886	67.7005	1.18911	67.5614	1.0299	67.6171	0.86284	67.7277	0.02921	67.9309
											0.30918	67.7215	1.18949	67.5824	1.03029	67.6381	0.86313	67.7486	0.02939	67.9519
											0.3095	67.7424	1.18986	67.6034	1.03067	67.6591	0.86343	67.7696	0.02956	67.973
											0.30982	67.7634	1.19024	67.6244	1.03106	67.6801	0.86373	67.7905	0.02973	67.994
											0.31015	67.7844	1.19061	67.6453	1.03145	67.7011	0.86402	67.8114	0.02991	68.015
											0.31047	67.8054	1.19099	67.6663	1.03183	67.7221	0.86432	67.8323	0.03008	68.0361
											0.31079	67.8264	1.19136	67.6873	1.03222	67.7431	0.86461	67.8532	0.03026	68.0571
											0.31111	67.8474	1.19174	67.7083	1.03261	67.7641	0.86491	67.8741	0.03043	68.0781
											0.31143	67.8684	1.19211	67.7292	1.03299	67.7851	0.8652	67.895	0.03061	68.0992
											0.31175	67.8893	1.19248	67.7502	1.03338	67.8061	0.8655	67.9159	0.03078	68.1202
											0.31207	67.9103	1.19286	67.7712	1.03376	67.827	0.8658	67.9369	0.03095	68.1412
											0.31239	67.9313	1.19323	67.7922	1.03415	67.848	0.86609	67.9578	0.03113	68.1623
											0.31271	67.9523	1.19361	67.8131	1.03454	67.869	0.86639	67.9787	0.0313	68.1833
											0.31304	67.9733	1.19398	67.8341	1.03492	67.89	0.86668	67.9996	0.03148	68.2043
											0.31336	67.9943	1.19436	67.8551	1.03531	67.911	0.86698	68.0205	0.03165	68.2254
											0.31368	68.0153	1.19473	67.8761	1.0357	67.932	0.86728	68.0414	0.03182	68.2464
											0.314	68.0362	1.19511	67.897	1.03608	67.953	0.86757	68.0623	0.032	68.2674
											0.31432	68.0572	1.19548	67.918	1.03647	67.974	0.86787	68.0832	0.03217	68.2884
											0.31464	68.0782	1.19586	67.939	1.03686	67.995	0.86816	68.1042	0.03235	68.3095
											0.31496	68.0992	1.19623	67.9599	1.03724	68.016	0.86846	68.1251	0.03252	68.3305
											0.31528	68.1202	1.19661	67.9809	1.03763	68.037	0.86875	68.146	0.0327	68.3516
											0.3156	68.1412	1.19698	68.0019	1.03801	68.0579	0.86905	68.1669	0.03287	68.3726
											0.31593	68.1621	1.19735	68.0229	1.0384	68.0789	0.86935	68.1878	0.03304	68.3936
											0.31625	68.1831	1.19773	68.0438	1.03879	68.0999	0.86964	68.2087	0.03322	68.4146
											0.31657	68.2041	1.1981	68.0648	1.03917	68.1209	0.86994	68.2296	0.03339	68.4357
											0.31689	68.2251	1.19848	68.0858	1.03956	68.1419	0.87023	68.2505	0.03357	68.4567
											0.31721	68.2461	1.19885	68.1068	1.03995	68.1629	0.87053	68.2714	0.03374	68.4777
											0.31753	68.2671	1.19923	68.1277	1.04033	68.1839	0.87083	68.2923	0.03391	68.4988
											0.31785	68.2881	1.1996	68.1487	1.04072	68.2049	0.87112	68.3133	0.03409	68.5198
											0.31817	68.309	1.19998	68.1697	1.0411	68.2259	0.87142	68.3342	0.03426	68.5408
											0.3185	68.33	1.20035	68.1907	1.04149	68.2468	0.87171	68.3551	0.03444	68.5619
											0.31882	68.351	1.20073	68.2116	1.04188	68.2678	0.87201	68.376	0.03461	68.5829
											0.31914	68.372	1.2011	68.2326	1.04226	68.2888	0.8723	68.3969	0.03479	68.6039
											0.31946	68.393	1.20147	68.2536	1.04265	68.3098	0.8726	68.4178	0.03496	68.625
											0.31978	68.414	1.20185	68.2746	1.04304	68.3308	0.8729	68.4387	0.03513	68.646
											0.3201	68.435	1.20222	68.2955	1.04342	68.3518	0.87319	68.4596	0.03531	68.667
											0.32042	68.456	1.2026	68.3165	1.04381	68.3728	0.87349	68.4805	0.03548	68.6881
											0.32074	68.4769	1.20297	68.3375	1.0442	68.3938	0.87378	68.5015	0.03566	68.7091
											0.32106	68.4979	1.20335	68.3585	1.04458	68.4148	0.87408	68.5224	0.03583	68.7301
											0.32139	68.5189	1.20372	68.3794	1.04497	68.4358	0.87438	68.5433	0.036	68.7511
											0.32171	68.5399	1.2041	68.4004	1.04535	68.4567	0.87467	68.5642	0.03618	68.7722
											0.32203	68.5609	1.20447	68.4214	1.04574	68.4777	0.87497	68.5851	0.03635	68.7932
											0.32235	68.5819	1.20485	68.4424	1.04613	68.4987	0.87526	68.606	0.03653	68.8142
											0.32267	68.6029	1.20522	68.4633	1.04651	68.5197	0.87556	68.6269	0.0367	68.8353
											0.32299	68.6238	1.2056	68.4843	1.0469	68.5407	0.87585	68.6478	0.03688	68.8563
											0.32331	68.6448	1.20597	68.5053	1.04729	68.5617	0.87615	68.6688	0.03705	68.8773
											0.32363	68.6658	1.20634	68.5263	1.04767	68.5827	0.87645	68.6897	0.03722	68.8984
											0.32395	68.6868	1.20672	68.5472	1.04806	68.6037	0.87674	68.7106	0.0374	68.9194
											0.32428	68.7078	1.20709	68.5682	1.04844	68.6247	0.87704	68.7315	0.03757	68.9404
											0.3246	68.7288	1.20747	68.5892	1.04883	68.6457	0.87733	68.7524	0.03775	68.9615
											0.32492	68.7498	1.20784	68.6102	1.04922	68.6667	0.87763	68.7733	0.03792	68.9825
											0.32524	68.7707	1.20822	68.6311	1.0496	68.6876	0.87793	68.7942	0.03809	69.0035
											0.32556	68.7917	1.20859	68.6521	1.04999	68.7086	0.87822	68.8151	0.03827	69.0246
											0.32588	68.8127	1.20897	68.6731	1.05038	68.7296	0.87852	68.8361	0.03844	69.0456
											0.3262	68.8337	1.20934	68.6941	1.05076	68.7506	0.87881	68.857	0.03862	69.0666
											0.32652	68.8547	1.20972	68.715	1.05115	68.7716	0.87911	68.8779	0.03879	69.0877
											0.32685	68.8757	1.21009	68.736	1.05154	68.7926	0.8794	68.8988	0.03897	69.1087
											0.32717	68.8966	1.21046	68.757	1.05192	68.8136	0.8797	68.9197	0.03914	69.1297
											0.32749	68.9176	1.21084	68.778	1.05231	68.8346	0.88	68.9406	0.03931	69.1508
											0.32781	68.9386	1.21121	68.7989	1.05269	68.8556	0.88029	68.9615	0.03949	69.1718
											0.32813	68.9596	1.21159	68.8199	1.05308	68.8765	0.88059	68.9824	0.03966	69.1928
											0.32845	68.9806	1.21196	68.8409	1.05347	68.8975	0.88088	69.0033	0.03984	69.2138
											0.32877	69.0016	1.21234	68.8619	1.05385	68.9185	0.88118	69.0242	0.04001	69.2349
											0.32909	69.0226	1.21271	68.8828	1.05424	68.9395	0.88148	69.0452	0.04018	69.2559
											0.32941	69.0435	1.21309	68.9038	1.05463	68.9605	0.88177	69.0661	0.04036	69.2769
											0.32974	69.0645	1.21346	68.9248	1.05501	68.9815	0.88207	69.087	0.04053	69.298
											0.33006	69.0855	1.21384	68.9458	1.0554	69.0025	0.88236	69.1079	0.04071	69.319
											0.33038	69.1065	1.21421	68.9667	1.05578	69.0235	0.88266	69.1288	0.04088	69.34
											0.3307	69.1275	1.21458	68.9877	1.05617	69.0445	0.88295	69.1497	0.04106	69.3611
											0.33102	69.1485	1.21496	69.0087	1.05656	69.0655	0.88325	69.1706	0.04123	69.3821
											0.33134	69.1695	1.21533	69.0297	1.05694	69.0864	0.88355	69.1915	0.0414	69.4031
											0.33166	69.1904	1.21571	69.0506	1.05733	69.1074	0.88384	69.2125	0.04158	69.4242
											0.33198	69.2114	1.21608	69.0716	1.05772	69.1284	0.88414	69.2334	0.04175	69.4452
											0.3323	69.2324	1.21646	69.0926	1.0581	69.1494	0.88443	69.2543	0.04193	69.4662
											0.33263	69.2534	1.21683	69.1136	1.05849	69.1704	0.88473	69.2752	0.0421	69.4873
											0.33295	69.2744	1.21721	69.1345	1.05888	69.1914	0.88503	69.2961	0.04227	69.5083
											0.33327	69.2954	1.21758	69.1555	1.05926	69.2124	0.88532	69.317	0.04245	69.5293
											0.33359	69.3164	1.21796	69.1765	1.05965	69.2334	0.88562	69.3379	0.04262	69.5504
											0.33391	69.3374	1.21833	69.1975	1.06003	69.2544	0.88591	69.3588	0.0428	69.5714
											0.33423	69.3583	1.21871	69.2184	1.06042	69.2754	0.88621	69.3797	0.04297	69.5924
											0.33455	69.3793	1.21908	69.2394	1.06081	69.2964	0.8865	69.4007	0.04315	69.6135
											0.33487	69.4003	1.21945	69.2604	1.06119	69.3173	0.8868	69.4216	0.04332	69.6345
											0.3352	69.4213	1.21983	69.2814	1.06158	69.3383	0.8871	69.4425	0.04349	69.6555
											0.33552	69.4423	1.2202	69.3023	1.06197	69.3593	0.88739	69.4634	0.04367	69.6766
											0.33584	69.4633	1.22058	69.3233	1.06235	69.3803	0.88769	69.4843	0.04384	69.6976
											0.33616	69.4843	1.22095	69.3443	1.06274	69.4013	0.88798	69.5052	0.04402	69.7186
											0.33648	69.5052	1.22133	69.3653	1.06312	69.4223	0.88828	69.5261	0.04419	69.7396
											0.3368	69.5262	1.2217	69.3862	1.06351	69.4433	0.88858	69.547	0.04436	69.7607
											0.33712	69.5472	1.22208	69.4072	1.0639	69.4643	0.88887	69.5679	0.04454	69.7817
											0.33744	69.5682	1.22245	69.4282	1.06428	69.4853	0.88917	69.5889	0.04471	69.8027
											0.33776	69.5892	1.22283	69.4492	1.06467	69.5062	0.88946	69.6098	0.04489	69.8238
											0.33809	69.6102	1.2232	69.4701	1.06506	69.5272	0.88976	69.6307	0.04506	69.8448
											0.33841	69.6312	1.22357	69.4911	1.06544	69.5482	0.89005	69.6516	0.04524	69.8658
											0.33873	69.6521	1.22395	69.5121	1.06583	69.5692	0.89035	69.6725	0.04541	69.8869
											0.33905	69.6731	1.22432	69.5331	1.06622	69.5902	0.89065	69.6934	0.04558	69.9079
											0.33937	69.6941	1.2247	69.554	1.0666	69.6112	0.89094	69.7143	0.04576	69.9289
											0.33969	69.7151	1.22507	69.575	1.06699	69.6322	0.89124	69.7352	0.04593	69.95
											0.34001	69.7361	1.22545	69.596	1.06737	69.6532	0.89153	69.7562	0.04611	69.971
											0.34033	69.7571	1.22582	69.617	1.06776	69.6742	0.89183	69.7771	0.04628	69.992
											0.34065	69.778	1.2262	69.6379	1.06815	69.6951	0.89213	69.798	0.04645	70.0131
											0.34098	69.799	1.22657	69.6589	1.06853	69.7161	0.89242	69.8189	0.04663	70.0341
											0.3413	69.82	1.22695	69.6799	1.06892	69.7371	0.89272	69.8398	0.0468	70.0551
											0.34162	69.841	1.22732	69.7009	1.06931	69.7581	0.89301	69.8607	0.04698	70.0761
											0.34194	69.862	1.22769	69.7218	1.06969	69.7791	0.89331	69.8816	0.04715	70.0972
											0.34226	69.883	1.22807	69.7428	1.07008	69.8001	0.8936	69.9025	0.04733	70.1182
											0.34258	69.904	1.22844	69.7638	1.07046	69.8211	0.8939	69.9234	0.0475	70.1392
											0.3429	69.9249	1.22882	69.7848	1.07085	69.8421	0.8942	69.9444	0.04767	70.1603
											0.34322	69.9459	1.22919	69.8057	1.07124	69.8631	0.89449	69.9653	0.04785	70.1813
											0.34355	69.9669	1.22957	69.8267	1.07162	69.8841	0.89479	69.9862	0.04802	70.2023
											0.34387	69.9879	1.22994	69.8477	1.07201	69.9051	0.89508	70.0071	0.0482	70.2234
											0.34419	70.0089	1.23032	69.8687	1.0724	69.926	0.89538	70.028	0.04837	70.2444
											0.34451	70.0299	1.23069	69.8896	1.07278	69.947	0.89568	70.0489	0.04854	70.2654
											0.34483	70.0509	1.23107	69.9106	1.07317	69.968	0.89597	70.0698	0.04872	70.2865
											0.34515	70.0718	1.23144	69.9316	1.07356	69.989	0.89627	70.0907	0.04889	70.3075
											0.34547	70.0928	1.23182	69.9526	1.07394	70.01	0.89656	70.1116	0.04907	70.3285
											0.34579	70.1138	1.23219	69.9735	1.07433	70.031	0.89686	70.1326	0.04924	70.3496
											0.34611	70.1348	1.23256	69.9945	1.07471	70.052	0.89715	70.1535	0.04942	70.3706
											0.34644	70.1558	1.23294	70.0155	1.0751	70.073	0.89745	70.1744	0.04959	70.3916
											0.34676	70.1768	1.23331	70.0365	1.07549	70.094	0.89775	70.1953	0.04976	70.4127
											0.34708	70.1978	1.23369	70.0574	1.07587	70.1149	0.89804	70.2162	0.04994	70.4337
											0.3474	70.2187	1.23406	70.0784	1.07626	70.1359	0.89834	70.2371	0.05011	70.4547
											0.34772	70.2397	1.23444	70.0994	1.07665	70.1569	0.89863	70.258	0.05029	70.4758
											0.34804	70.2607	1.23481	70.1203	1.07703	70.1779	0.89893	70.2789	0.05046	70.4968
											0.34836	70.2817	1.23519	70.1413	1.07742	70.1989	0.89923	70.2999	0.05063	70.5178
											0.34868	70.3027	1.23556	70.1623	1.0778	70.2199	0.89952	70.3208	0.05081	70.5388
											0.349	70.3237	1.23594	70.1833	1.07819	70.2409	0.89982	70.3417	0.05098	70.5599
											0.34933	70.3447	1.23631	70.2042	1.07858	70.2619	0.90011	70.3626	0.05116	70.5809
											0.34965	70.3656	1.23668	70.2252	1.07896	70.2829	0.90041	70.3835	0.05133	70.6019
											0.34997	70.3866	1.23706	70.2462	1.07935	70.3039	0.9007	70.4044	0.05151	70.623
											0.35029	70.4076	1.23743	70.2672	1.07974	70.3248	0.901	70.4253	0.05168	70.644
											0.35061	70.4286	1.23781	70.2881	1.08012	70.3458	0.9013	70.4462	0.05185	70.665
											0.35093	70.4496	1.23818	70.3091	1.08051	70.3668	0.90159	70.4671	0.05203	70.6861
											0.35125	70.4706	1.23856	70.3301	1.0809	70.3878	0.90189	70.4881	0.0522	70.7071
											0.35157	70.4916	1.23893	70.3511	1.08128	70.4088	0.90218	70.509	0.05238	70.7281
											0.35189	70.5125	1.23931	70.372	1.08167	70.4298	0.90248	70.5299	0.05255	70.7492
											0.35222	70.5335	1.23968	70.393	1.08205	70.4508	0.90278	70.5508	0.05272	70.7702
											0.35254	70.5545	1.24006	70.414	1.08244	70.4718	0.90307	70.5717	0.0529	70.7912
											0.35286	70.5755	1.24043	70.435	1.08283	70.4928	0.90337	70.5926	0.05307	70.8123
											0.35318	70.5965	1.2408	70.4559	1.08321	70.5138	0.90366	70.6135	0.05325	70.8333
											0.3535	70.6175	1.24118	70.4769	1.0836	70.5348	0.90396	70.6344	0.05342	70.8543
											0.35382	70.6385	1.24155	70.4979	1.08399	70.5557	0.90425	70.6553	0.0536	70.8753
											0.35414	70.6594	1.24193	70.5189	1.08437	70.5767	0.90455	70.6762	0.05377	70.8964
											0.35446	70.6804	1.2423	70.5398	1.08476	70.5977	0.90485	70.6972	0.05394	70.9174
											0.35479	70.7014	1.24268	70.5608	1.08514	70.6187	0.90514	70.7181	0.05412	70.9385
											0.35511	70.7224	1.24305	70.5818	1.08553	70.6397	0.90544	70.739	0.05429	70.9595
											0.35543	70.7434	1.24343	70.6028	1.08592	70.6607	0.90573	70.7599	0.05447	70.9805
											0.35575	70.7644	1.2438	70.6237	1.0863	70.6817	0.90603	70.7808	0.05464	71.0015
											0.35607	70.7854	1.24418	70.6447	1.08669	70.7027	0.90633	70.8017	0.05481	71.0226
											0.35639	70.8063	1.24455	70.6657	1.08708	70.7237	0.90662	70.8226	0.05499	71.0436
											0.35671	70.8273	1.24493	70.6867	1.08746	70.7446	0.90692	70.8435	0.05516	71.0646
											0.35703	70.8483	1.2453	70.7076	1.08785	70.7656	0.90721	70.8645	0.05534	71.0857
											0.35735	70.8693	1.24567	70.7286	1.08824	70.7866	0.90751	70.8854	0.05551	71.1067
											0.35768	70.8903	1.24605	70.7496	1.08862	70.8076	0.9078	70.9063	0.05568	71.1277
											0.358	70.9113	1.24642	70.7706	1.08901	70.8286	0.9081	70.9272	0.05586	71.1488
											0.35832	70.9323	1.2468	70.7915	1.08939	70.8496	0.9084	70.9481	0.05603	71.1698
											0.35864	70.9532	1.24717	70.8125	1.08978	70.8706	0.90869	70.969	0.05621	71.1908
											0.35896	70.9742	1.24755	70.8335	1.09017	70.8916	0.90899	70.9899	0.05638	71.2119
											0.35928	70.9952	1.24792	70.8545	1.09055	70.9126	0.90928	71.0108	0.05656	71.2329
											0.3596	71.0162	1.2483	70.8754	1.09094	70.9336	0.90958	71.0318	0.05673	71.2539
											0.35992	71.0372	1.24867	70.8964	1.09133	70.9545	0.90988	71.0527	0.0569	71.275
											0.36024	71.0582	1.24905	70.9174	1.09171	70.9755	0.91017	71.0736	0.05708	71.296
											0.36057	71.0791	1.24942	70.9384	1.0921	70.9965	0.91047	71.0945	0.05725	71.317
											0.36089	71.1001	1.24979	70.9593	1.09248	71.0175	0.91076	71.1154	0.05743	71.338
											0.36121	71.1211	1.25017	70.9803	1.09287	71.0385	0.91106	71.1363	0.0576	71.3591
											0.36153	71.1421	1.25054	71.0013	1.09326	71.0595	0.91135	71.1572	0.05777	71.3801
											0.36185	71.1631	1.25092	71.0223	1.09364	71.0805	0.91165	71.1781	0.05795	71.4012
											0.36217	71.1841	1.25129	71.0432	1.09403	71.1015	0.91195	71.199	0.05812	71.4222
											0.36249	71.2051	1.25167	71.0642	1.09442	71.1225	0.91224	71.2199	0.0583	71.4432
											0.36281	71.2261	1.25204	71.0852	1.0948	71.1435	0.91254	71.2409	0.05847	71.4642
											0.36314	71.247	1.25242	71.1062	1.09519	71.1645	0.91283	71.2618	0.05865	71.4853
											0.36346	71.268	1.25279	71.1271	1.09558	71.1854	0.91313	71.2827	0.05882	71.5063
											0.36378	71.289	1.25317	71.1481	1.09596	71.2064	0.91343	71.3036	0.05899	71.5273
											0.3641	71.31	1.25354	71.1691	1.09635	71.2274	0.91372	71.3245	0.05917	71.5484
											0.36442	71.331	1.25391	71.1901	1.09673	71.2484	0.91402	71.3454	0.05934	71.5694
											0.36474	71.352	1.25429	71.211	1.09712	71.2694	0.91431	71.3663	0.05952	71.5904
											0.36506	71.373	1.25466	71.232	1.09751	71.2904	0.91461	71.3872	0.05969	71.6115
											0.36538	71.3939	1.25504	71.253	1.09789	71.3114	0.9149	71.4082	0.05986	71.6325
											0.3657	71.4149	1.25541	71.274	1.09828	71.3324	0.9152	71.4291	0.06004	71.6535
											0.36603	71.4359	1.25579	71.2949	1.09867	71.3534	0.9155	71.45	0.06021	71.6746
											0.36635	71.4569	1.25616	71.3159	1.09905	71.3744	0.91579	71.4709	0.06039	71.6956
											0.36667	71.4779	1.25654	71.3369	1.09944	71.3953	0.91609	71.4918	0.06056	71.7166
											0.36699	71.4989	1.25691	71.3578	1.09982	71.4163	0.91638	71.5127	0.06074	71.7377
											0.36731	71.5199	1.25729	71.3788	1.10021	71.4373	0.91668	71.5336	0.06091	71.7587
											0.36763	71.5408	1.25766	71.3998	1.1006	71.4583	0.91698	71.5545	0.06108	71.7797
											0.36795	71.5618	1.25804	71.4208	1.10098	71.4793	0.91727	71.5754	0.06126	71.8007
											0.36827	71.5828	1.25841	71.4417	1.10137	71.5003	0.91757	71.5964	0.06143	71.8218
											0.36859	71.6038	1.25878	71.4627	1.10176	71.5213	0.91786	71.6173	0.06161	71.8428
											0.36892	71.6248	1.25916	71.4837	1.10214	71.5423	0.91816	71.6382	0.06178	71.8638
											0.36924	71.6458	1.25953	71.5047	1.10253	71.5633	0.91845	71.6591	0.06195	71.8849
											0.36956	71.6667	1.25991	71.5256	1.10292	71.5842	0.91875	71.68	0.06213	71.9059
											0.36988	71.6877	1.26028	71.5466	1.1033	71.6052	0.91905	71.7009	0.0623	71.9269
											0.3702	71.7087	1.26066	71.5676	1.10369	71.6262	0.91934	71.7218	0.06248	71.948
											0.37052	71.7297	1.26103	71.5886	1.10407	71.6472	0.91964	71.7427	0.06265	71.969
											0.37084	71.7507	1.26141	71.6095	1.10446	71.6682	0.91993	71.7636	0.06283	71.99
											0.37116	71.7717	1.26178	71.6305	1.10485	71.6892	0.92023	71.7846	0.063	72.0111
											0.37149	71.7927	1.26216	71.6515	1.10523	71.7102	0.92053	71.8055	0.06317	72.0321
											0.37181	71.8136	1.26253	71.6725	1.10562	71.7312	0.92082	71.8264	0.06335	72.0531
											0.37213	71.8346	1.2629	71.6934	1.10601	71.7522	0.92112	71.8473	0.06352	72.0742
											0.37245	71.8556	1.26328	71.7144	1.10639	71.7732	0.92141	71.8682	0.0637	72.0952
											0.37277	71.8766	1.26365	71.7354	1.10678	71.7942	0.92171	71.8891	0.06387	72.1162
											0.37309	71.8976	1.26403	71.7564	1.10716	71.8151	0.922	71.91	0.06404	72.1373
											0.37341	71.9186	1.2644	71.7773	1.10755	71.8361	0.9223	71.9309	0.06422	72.1583
											0.37373	71.9396	1.26478	71.7983	1.10794	71.8571	0.9226	71.9518	0.06439	72.1793
											0.37405	71.9605	1.26515	71.8193	1.10832	71.8781	0.92289	71.9728	0.06457	72.2004
											0.37438	71.9815	1.26553	71.8403	1.10871	71.8991	0.92319	71.9937	0.06474	72.2214
											0.3747	72.0025	1.2659	71.8612	1.1091	71.9201	0.92348	72.0146	0.06492	72.2424
											0.37502	72.0235	1.26628	71.8822	1.10948	71.9411	0.92378	72.0355	0.06509	72.2635
											0.37534	72.0445	1.26665	71.9032	1.10987	71.9621	0.92408	72.0564	0.06526	72.2845
											0.37566	72.0655	1.26702	71.9242	1.11026	71.9831	0.92437	72.0773	0.06544	72.3055
											0.37598	72.0865	1.2674	71.9451	1.11064	72.0041	0.92467	72.0982	0.06561	72.3265
											0.3763	72.1075	1.26777	71.9661	1.11103	72.025	0.92496	72.1191	0.06579	72.3476
											0.37662	72.1284	1.26815	71.9871	1.11141	72.046	0.92526	72.1401	0.06596	72.3686
											0.37694	72.1494	1.26852	72.0081	1.1118	72.067	0.92555	72.161	0.06613	72.3896
											0.37727	72.1704	1.2689	72.029	1.11219	72.088	0.92585	72.1819	0.06631	72.4107
											0.37759	72.1914	1.26927	72.05	1.11257	72.109	0.92615	72.2028	0.06648	72.4317
											0.37791	72.2124	1.26965	72.071	1.11296	72.13	0.92644	72.2237	0.06666	72.4527
											0.37823	72.2334	1.27002	72.092	1.11335	72.151	0.92674	72.2446	0.06683	72.4738
											0.37855	72.2544	1.2704	72.1129	1.11373	72.172	0.92703	72.2655	0.06701	72.4948
											0.37887	72.2753	1.27077	72.1339	1.11412	72.193	0.92733	72.2864	0.06718	72.5158
											0.37919	72.2963	1.27115	72.1549	1.1145	72.2139	0.92763	72.3073	0.06735	72.5369
											0.37951	72.3173	1.27152	72.1759	1.11489	72.2349	0.92792	72.3283	0.06753	72.5579
											0.37984	72.3383	1.27189	72.1968	1.11528	72.2559	0.92822	72.3492	0.0677	72.5789
											0.38016	72.3593	1.27227	72.2178	1.11566	72.2769	0.92851	72.3701	0.06788	72.6
											0.38048	72.3803	1.27264	72.2388	1.11605	72.2979	0.92881	72.391	0.06805	72.621
											0.3808	72.4013	1.27302	72.2598	1.11644	72.3189	0.9291	72.4119	0.06822	72.642
											0.38112	72.4222	1.27339	72.2807	1.11682	72.3399	0.9294	72.4328	0.0684	72.663
											0.38144	72.4432	1.27377	72.3017	1.11721	72.3609	0.9297	72.4537	0.06857	72.6841
											0.38176	72.4642	1.27414	72.3227	1.1176	72.3819	0.92999	72.4746	0.06875	72.7051
											0.38208	72.4852	1.27452	72.3437	1.11798	72.4029	0.93029	72.4955	0.06892	72.7262
											0.3824	72.5062	1.27489	72.3646	1.11837	72.4239	0.93058	72.5165	0.0691	72.7472
											0.38273	72.5272	1.27527	72.3856	1.11875	72.4448	0.93088	72.5374	0.06927	72.7682
											0.38305	72.5482	1.27564	72.4066	1.11914	72.4658	0.93118	72.5583	0.06944	72.7892
											0.38337	72.5691	1.27601	72.4276	1.11953	72.4868	0.93147	72.5792	0.06962	72.8103
											0.38369	72.5901	1.27639	72.4485	1.11991	72.5078	0.93177	72.6001	0.06979	72.8313
											0.38401	72.6111	1.27676	72.4695	1.1203	72.5288	0.93206	72.621	0.06997	72.8523
											0.38433	72.6321	1.27714	72.4905	1.12069	72.5498	0.93236	72.6419	0.07014	72.8734
											0.38465	72.6531	1.27751	72.5115	1.12107	72.5708	0.93265	72.6628	0.07031	72.8944
											0.38497	72.6741	1.27789	72.5324	1.12146	72.5918	0.93295	72.6838	0.07049	72.9154
											0.38529	72.695	1.27826	72.5534	1.12184	72.6128	0.93325	72.7047	0.07066	72.9365
											0.38562	72.716	1.27864	72.5744	1.12223	72.6338	0.93354	72.7256	0.07084	72.9575
											0.38594	72.737	1.27901	72.5954	1.12262	72.6547	0.93384	72.7465	0.07101	72.9785
											0.38626	72.758	1.27939	72.6163	1.123	72.6757	0.93413	72.7674	0.07119	72.9996
											0.38658	72.779	1.27976	72.6373	1.12339	72.6967	0.93443	72.7883	0.07136	73.0206
											0.3869	72.8	1.28013	72.6583	1.12378	72.7177	0.93473	72.8092	0.07153	73.0416
											0.38722	72.821	1.28051	72.6793	1.12416	72.7387	0.93502	72.8301	0.07171	73.0627
											0.38754	72.8419	1.28088	72.7002	1.12455	72.7597	0.93532	72.851	0.07188	73.0837
											0.38786	72.8629	1.28126	72.7212	1.12494	72.7807	0.93561	72.8719	0.07206	73.1047
											0.38818	72.8839	1.28163	72.7422	1.12532	72.8017	0.93591	72.8929	0.07223	73.1257
											0.38851	72.9049	1.28201	72.7632	1.12571	72.8226	0.9362	72.9138	0.0724	73.1468
											0.38883	72.9259	1.28238	72.7841	1.12609	72.8436	0.9365	72.9347	0.07258	73.1678
											0.38915	72.9469	1.28276	72.8051	1.12648	72.8646	0.9368	72.9556	0.07275	73.1888
											0.38947	72.9679	1.28313	72.8261	1.12687	72.8856	0.93709	72.9765	0.07293	73.2099
											0.38979	72.9888	1.28351	72.8471	1.12725	72.9066	0.93739	72.9974	0.0731	73.2309
											0.39011	73.0098	1.28388	72.868	1.12764	72.9276	0.93768	73.0183	0.07328	73.2519
											0.39043	73.0308	1.28426	72.889	1.12803	72.9486	0.93798	73.0392	0.07345	73.273
											0.39075	73.0518	1.28463	72.91	1.12841	72.9696	0.93828	73.0602	0.07362	73.294
											0.39108	73.0728	1.285	72.931	1.1288	72.9906	0.93857	73.0811	0.0738	73.315
											0.3914	73.0938	1.28538	72.9519	1.12918	73.0116	0.93887	73.102	0.07397	73.3361
											0.39172	73.1148	1.28575	72.9729	1.12957	73.0326	0.93916	73.1229	0.07415	73.3571
											0.39204	73.1357	1.28613	72.9939	1.12996	73.0535	0.93946	73.1438	0.07432	73.3781
											0.39236	73.1567	1.2865	73.0149	1.13034	73.0745	0.93975	73.1647	0.07449	73.3992
											0.39268	73.1777	1.28688	73.0358	1.13073	73.0955	0.94005	73.1856	0.07467	73.4202
											0.393	73.1987	1.28725	73.0568	1.13112	73.1165	0.94035	73.2065	0.07484	73.4412
											0.39332	73.2197	1.28763	73.0778	1.1315	73.1375	0.94064	73.2275	0.07502	73.4623
											0.39364	73.2407	1.288	73.0988	1.13189	73.1585	0.94094	73.2484	0.07519	73.4833
											0.39397	73.2617	1.28838	73.1197	1.13228	73.1795	0.94123	73.2693	0.07537	73.5043
											0.39429	73.2826	1.28875	73.1407	1.13266	73.2005	0.94153	73.2902	0.07554	73.5254
											0.39461	73.3036	1.28912	73.1617	1.13305	73.2215	0.94183	73.3111	0.07571	73.5464
											0.39493	73.3246	1.2895	73.1827	1.13343	73.2425	0.94212	73.332	0.07589	73.5674
											0.39525	73.3456	1.28987	73.2036	1.13382	73.2634	0.94242	73.3529	0.07606	73.5884
											0.39557	73.3666	1.29025	73.2246	1.13421	73.2844	0.94271	73.3738	0.07624	73.6095
											0.39589	73.3876	1.29062	73.2456	1.13459	73.3054	0.94301	73.3947	0.07641	73.6305
											0.39621	73.4086	1.291	73.2666	1.13498	73.3264	0.9433	73.4156	0.07658	73.6515
											0.39653	73.4295	1.29137	73.2875	1.13537	73.3474	0.9436	73.4366	0.07676	73.6726
											0.39686	73.4505	1.29175	73.3085	1.13575	73.3684	0.9439	73.4575	0.07693	73.6936
											0.39718	73.4715	1.29212	73.3295	1.13614	73.3894	0.94419	73.4784	0.07711	73.7146
											0.3975	73.4925	1.2925	73.3505	1.13652	73.4104	0.94449	73.4993	0.07728	73.7357
											0.39782	73.5135	1.29287	73.3714	1.13691	73.4314	0.94478	73.5202	0.07746	73.7567
											0.39814	73.5345	1.29324	73.3924	1.1373	73.4523	0.94508	73.5411	0.07763	73.7777
											0.39846	73.5555	1.29362	73.4134	1.13768	73.4733	0.94538	73.562	0.0778	73.7988
											0.39878	73.5764	1.29399	73.4344	1.13807	73.4943	0.94567	73.5829	0.07798	73.8198
											0.3991	73.5974	1.29437	73.4553	1.13846	73.5153	0.94597	73.6038	0.07815	73.8408
											0.39943	73.6184	1.29474	73.4763	1.13884	73.5363	0.94626	73.6248	0.07833	73.8619
											0.39975	73.6394	1.29512	73.4973	1.13923	73.5573	0.94656	73.6457	0.0785	73.8829
											0.40007	73.6604	1.29549	73.5182	1.13962	73.5783	0.94685	73.6666	0.07867	73.9039
											0.40039	73.6814	1.29587	73.5392	1.14	73.5993	0.94715	73.6875	0.07885	73.925
											0.40071	73.7024	1.29624	73.5602	1.14039	73.6203	0.94745	73.7084	0.07902	73.946
											0.40103	73.7233	1.29662	73.5812	1.14077	73.6413	0.94774	73.7293	0.0792	73.967
											0.40135	73.7443	1.29699	73.6021	1.14116	73.6623	0.94804	73.7502	0.07937	73.9881
											0.40167	73.7653	1.29737	73.6231	1.14155	73.6832	0.94833	73.7711	0.07955	74.0091
											0.40199	73.7863	1.29774	73.6441	1.14193	73.7042	0.94863	73.7921	0.07972	74.0301
											0.40232	73.8073	1.29811	73.6651	1.14232	73.7252	0.94893	73.813	0.07989	74.0512
											0.40264	73.8283	1.29849	73.686	1.14271	73.7462	0.94922	73.8339	0.08007	74.0722
											0.40296	73.8493	1.29886	73.707	1.14309	73.7672	0.94952	73.8548	0.08024	74.0932
											0.40328	73.8702	1.29924	73.728	1.14348	73.7882	0.94981	73.8757	0.08042	74.1142
											0.4036	73.8912	1.29961	73.749	1.14386	73.8092	0.95011	73.8966	0.08059	74.1353
											0.40392	73.9122	1.29999	73.7699	1.14425	73.8302	0.9504	73.9175	0.08076	74.1563
											0.40424	73.9332	1.30036	73.7909	1.14464	73.8512	0.9507	73.9384	0.08094	74.1773
											0.40456	73.9542	1.30074	73.8119	1.14502	73.8722	0.951	73.9594	0.08111	74.1984
											0.40488	73.9752	1.30111	73.8329	1.14541	73.8931	0.95129	73.9803	0.08129	74.2194
											0.40521	73.9962	1.30149	73.8538	1.1458	73.9141	0.95159	74.0012	0.08146	74.2404
											0.40553	74.0171	1.30186	73.8748	1.14618	73.9351	0.95188	74.0221	0.08164	74.2615
											0.40585	74.0381	1.30223	73.8958	1.14657	73.9561	0.95218	74.043	0.08181	74.2825
											0.40617	74.0591	1.30261	73.9168	1.14696	73.9771	0.95248	74.0639	0.08198	74.3035
											0.40649	74.0801	1.30298	73.9377	1.14734	73.9981	0.95277	74.0848	0.08216	74.3246
											0.40681	74.1011	1.30336	73.9587	1.14773	74.0191	0.95307	74.1057	0.08233	74.3456
											0.40713	74.1221	1.30373	73.9797	1.14811	74.0401	0.95336	74.1266	0.08251	74.3666
											0.40745	74.1431	1.30411	74.0007	1.1485	74.0611	0.95366	74.1475	0.08268	74.3876
											0.40778	74.164	1.30448	74.0216	1.14889	74.082	0.95395	74.1685	0.08285	74.4087
											0.4081	74.185	1.30486	74.0426	1.14927	74.103	0.95425	74.1894	0.08303	74.4297
											0.40842	74.206	1.30523	74.0636	1.14966	74.124	0.95455	74.2103	0.0832	74.4507
											0.40874	74.227	1.30561	74.0846	1.15005	74.145	0.95484	74.2312	0.08338	74.4718
											0.40906	74.248	1.30598	74.1055	1.15043	74.166	0.95514	74.2521	0.08355	74.4928
											0.40938	74.269	1.30635	74.1265	1.15082	74.187	0.95543	74.273	0.08373	74.5138
											0.4097	74.29	1.30673	74.1475	1.1512	74.208	0.95573	74.2939	0.0839	74.5349
											0.41002	74.3109	1.3071	74.1685	1.15159	74.229	0.95603	74.3148	0.08407	74.5559
											0.41034	74.3319	1.30748	74.1894	1.15198	74.25	0.95632	74.3358	0.08425	74.5769
											0.41067	74.3529	1.30785	74.2104	1.15236	74.271	0.95662	74.3567	0.08442	74.598
											0.41099	74.3739	1.30823	74.2314	1.15275	74.2919	0.95691	74.3776	0.0846	74.619
											0.41131	74.3949	1.3086	74.2524	1.15314	74.3129	0.95721	74.3985	0.08477	74.64
											0.41163	74.4159	1.30898	74.2733	1.15352	74.3339	0.9575	74.4194	0.08494	74.6611
											0.41195	74.4369	1.30935	74.2943	1.15391	74.3549	0.9578	74.4403	0.08512	74.6821
											0.41227	74.4578	1.30973	74.3153	1.1543	74.3759	0.9581	74.4612	0.08529	74.7031
											0.41259	74.4788	1.3101	74.3363	1.15468	74.3969	0.95839	74.4821	0.08547	74.7242
											0.41291	74.4998	1.31048	74.3572	1.15507	74.4179	0.95869	74.503	0.08564	74.7452
											0.41323	74.5208	1.31085	74.3782	1.15545	74.4389	0.95898	74.524	0.08581	74.7662
											0.41356	74.5418	1.31122	74.3992	1.15584	74.4599	0.95928	74.5449	0.08599	74.7873
											0.41388	74.5628	1.3116	74.4202	1.15623	74.4809	0.95958	74.5658	0.08616	74.8083
											0.4142	74.5837	1.31197	74.4411	1.15661	74.5019	0.95987	74.5867	0.08634	74.8293
											0.41452	74.6047	1.31235	74.4621	1.157	74.5228	0.96017	74.6076	0.08651	74.8504
											0.41484	74.6257	1.31272	74.4831	1.15739	74.5438	0.96046	74.6285	0.08669	74.8714
											0.41516	74.6467	1.3131	74.5041	1.15777	74.5648	0.96076	74.6494	0.08686	74.8924
											0.41548	74.6677	1.31347	74.525	1.15816	74.5858	0.96105	74.6703	0.08703	74.9134
											0.4158	74.6887	1.31385	74.546	1.15854	74.6068	0.96135	74.6912	0.08721	74.9345
											0.41613	74.7097	1.31422	74.567	1.15893	74.6278	0.96165	74.7122	0.08738	74.9555
											0.41645	74.7306	1.3146	74.588	1.15932	74.6488	0.96194	74.7331	0.08756	74.9765
											0.41677	74.7516	1.31497	74.6089	1.1597	74.6698	0.96224	74.754	0.08773	74.9976
											0.41709	74.7726	1.31534	74.6299	1.16009	74.6908	0.96253	74.7749	0.0879	75.0186
											0.41741	74.7936	1.31572	74.6509	1.16048	74.7117	0.96283	74.7958	0.08808	75.0396
											0.41773	74.8146	1.31609	74.6719	1.16086	74.7327	0.96313	74.8167	0.08825	75.0607
											0.41805	74.8356	1.31647	74.6928	1.16125	74.7537	0.96342	74.8376	0.08843	75.0817
											0.41837	74.8566	1.31684	74.7138	1.16164	74.7747	0.96372	74.8585	0.0886	75.1027
											0.41869	74.8775	1.31722	74.7348	1.16202	74.7957	0.96401	74.8795	0.08878	75.1238
											0.41902	74.8985	1.31759	74.7558	1.16241	74.8167	0.96431	74.9004	0.08895	75.1448
											0.41934	74.9195	1.31797	74.7767	1.16279	74.8377	0.9646	74.9213	0.08912	75.1658
											0.41966	74.9405	1.31834	74.7977	1.16318	74.8587	0.9649	74.9422	0.0893	75.1869
											0.41998	74.9615	1.31872	74.8187	1.16357	74.8797	0.9652	74.9631	0.08947	75.2079
											0.4203	74.9825	1.31909	74.8397	1.16395	74.9007	0.96549	74.984	0.08965	75.2289
											0.42062	75.0035	1.31946	74.8606	1.16434	74.9216	0.96579	75.0049	0.08982	75.2499
											0.42094	75.0245	1.31984	74.8816	1.16473	74.9426	0.96608	75.0258	0.08999	75.271
											0.42126	75.0454	1.32021	74.9026	1.16511	74.9636	0.96638	75.0467	0.09017	75.292
											0.42158	75.0664	1.32059	74.9236	1.1655	74.9846	0.96668	75.0677	0.09034	75.3131
											0.42191	75.0874	1.32096	74.9445	1.16588	75.0056	0.96697	75.0886	0.09052	75.3341
											0.42223	75.1084	1.32134	74.9655	1.16627	75.0266	0.96727	75.1095	0.09069	75.3551
											0.42255	75.1294	1.32171	74.9865	1.16666	75.0476	0.96756	75.1304	0.09087	75.3761
											0.42287	75.1504	1.32209	75.0075	1.16704	75.0686	0.96786	75.1513	0.09104	75.3972
											0.42319	75.1714	1.32246	75.0284	1.16743	75.0896	0.96815	75.1722	0.09121	75.4182
											0.42351	75.1923	1.32284	75.0494	1.16782	75.1106	0.96845	75.1931	0.09139	75.4392
											0.42383	75.2133	1.32321	75.0704	1.1682	75.1316	0.96875	75.214	0.09156	75.4603
											0.42415	75.2343	1.32359	75.0914	1.16859	75.1525	0.96904	75.2349	0.09174	75.4813
											0.42447	75.2553	1.32396	75.1123	1.16898	75.1735	0.96934	75.2559	0.09191	75.5023
											0.4248	75.2763	1.32433	75.1333	1.16936	75.1945	0.96963	75.2768	0.09208	75.5234
											0.42512	75.2973	1.32471	75.1543	1.16975	75.2155	0.96993	75.2977	0.09226	75.5444
											0.42544	75.3183	1.32508	75.1753	1.17013	75.2365	0.97023	75.3186	0.09243	75.5654
											0.42576	75.3392	1.32546	75.1962	1.17052	75.2575	0.97052	75.3395	0.09261	75.5865
											0.42608	75.3602	1.32583	75.2172	1.17091	75.2785	0.97082	75.3604	0.09278	75.6075
											0.4264	75.3812	1.32621	75.2382	1.17129	75.2995	0.97111	75.3813	0.09296	75.6285
											0.42672	75.4022	1.32658	75.2592	1.17168	75.3205	0.97141	75.4022	0.09313	75.6496
											0.42704	75.4232	1.32696	75.2801	1.17207	75.3414	0.9717	75.4232	0.0933	75.6706
											0.42737	75.4442	1.32733	75.3011	1.17245	75.3624	0.972	75.4441	0.09348	75.6916
											0.42769	75.4651	1.32771	75.3221	1.17284	75.3834	0.9723	75.465	0.09365	75.7126
											0.42801	75.4861	1.32808	75.3431	1.17322	75.4044	0.97259	75.4859	0.09383	75.7337
											0.42833	75.5071	1.32845	75.364	1.17361	75.4254	0.97289	75.5068	0.094	75.7547
											0.42865	75.5281	1.32883	75.385	1.174	75.4464	0.97318	75.5277	0.09417	75.7758
											0.42897	75.5491	1.3292	75.406	1.17438	75.4674	0.97348	75.5486	0.09435	75.7968
											0.42929	75.5701	1.32958	75.427	1.17477	75.4884	0.97378	75.5695	0.09452	75.8178
											0.42961	75.5911	1.32995	75.4479	1.17516	75.5094	0.97407	75.5904	0.0947	75.8388
											0.42993	75.612	1.33033	75.4689	1.17554	75.5304	0.97437	75.6114	0.09487	75.8599
											0.43026	75.633	1.3307	75.4899	1.17593	75.5513	0.97466	75.6323	0.09505	75.8809
											0.43058	75.654	1.33108	75.5109	1.17632	75.5723	0.97496	75.6532	0.09522	75.9019
											0.4309	75.675	1.33145	75.5318	1.1767	75.5933	0.97525	75.6741	0.09539	75.923
											0.43122	75.696	1.33183	75.5528	1.17709	75.6143	0.97555	75.695	0.09557	75.944
											0.43154	75.717	1.3322	75.5738	1.17747	75.6353	0.97585	75.7159	0.09574	75.965
											0.43186	75.738	1.33258	75.5948	1.17786	75.6563	0.97614	75.7368	0.09592	75.9861
											0.43218	75.7589	1.33295	75.6157	1.17825	75.6773	0.97644	75.7577	0.09609	76.0071
											0.4325	75.7799	1.33332	75.6367	1.17863	75.6983	0.97673	75.7786	0.09626	76.0281
											0.43282	75.8009	1.3337	75.6577	1.17902	75.7193	0.97703	75.7995	0.09644	76.0492
											0.43315	75.8219	1.33407	75.6787	1.17941	75.7403	0.97733	75.8205	0.09661	76.0702
											0.43347	75.8429	1.33445	75.6996	1.17979	75.7612	0.97762	75.8414	0.09679	76.0912
											0.43379	75.8639	1.33482	75.7206	1.18018	75.7822	0.97792	75.8623	0.09696	76.1123
											0.43411	75.8849	1.3352	75.7416	1.18056	75.8032	0.97821	75.8832	0.09714	76.1333
											0.43443	75.9059	1.33557	75.7626	1.18095	75.8242	0.97851	75.9041	0.09731	76.1543
											0.43475	75.9268	1.33595	75.7835	1.18134	75.8452	0.9788	75.925	0.09748	76.1753
											0.43507	75.9478	1.33632	75.8045	1.18172	75.8662	0.9791	75.9459	0.09766	76.1964
											0.43539	75.9688	1.3367	75.8255	1.18211	75.8872	0.9794	75.9668	0.09783	76.2174
											0.43572	75.9898	1.33707	75.8465	1.1825	75.9082	0.97969	75.9878	0.09801	76.2385
											0.43604	76.0108	1.33744	75.8674	1.18288	75.9292	0.97999	76.0087	0.09818	76.2595
											0.43636	76.0318	1.33782	75.8884	1.18327	75.9501	0.98028	76.0296	0.09835	76.2805
											0.43668	76.0527	1.33819	75.9094	1.18366	75.9711	0.98058	76.0505	0.09853	76.3015
											0.437	76.0737	1.33857	75.9304	1.18404	75.9921	0.98088	76.0714	0.0987	76.3226
											0.43732	76.0947	1.33894	75.9513	1.18443	76.0131	0.98117	76.0923	0.09888	76.3436
											0.43764	76.1157	1.33932	75.9723	1.18481	76.0341	0.98147	76.1132	0.09905	76.3646
											0.43796	76.1367	1.33969	75.9933	1.1852	76.0551	0.98176	76.1341	0.09923	76.3857
											0.43828	76.1577	1.34007	76.0143	1.18559	76.0761	0.98206	76.1551	0.0994	76.4067
											0.43861	76.1787	1.34044	76.0352	1.18597	76.0971	0.98235	76.176	0.09957	76.4277
											0.43893	76.1996	1.34082	76.0562	1.18636	76.1181	0.98265	76.1969	0.09975	76.4488
											0.43925	76.2206	1.34119	76.0772	1.18675	76.1391	0.98295	76.2178	0.09992	76.4698
											0.43957	76.2416	1.34156	76.0982	1.18713	76.16	0.98324	76.2387	0.1001	76.4908
											0.43989	76.2626	1.34194	76.1191	1.18752	76.181	0.98354	76.2596	0.10027	76.5119
											0.44021	76.2836	1.34231	76.1401	1.1879	76.202	0.98383	76.2805	0.10044	76.5329
											0.44053	76.3046	1.34269	76.1611	1.18829	76.223	0.98413	76.3014	0.10062	76.5539
											0.44085	76.3256	1.34306	76.1821	1.18868	76.244	0.98443	76.3223	0.10079	76.575
											0.44117	76.3465	1.34344	76.203	1.18906	76.265	0.98472	76.3432	0.10097	76.596
											0.4415	76.3675	1.34381	76.224	1.18945	76.286	0.98502	76.3642	0.10114	76.617
											0.44182	76.3885	1.34419	76.245	1.18984	76.307	0.98531	76.3851	0.10132	76.6381
											0.44214	76.4095	1.34456	76.266	1.19022	76.328	0.98561	76.406	0.10149	76.6591
											0.44246	76.4305	1.34494	76.2869	1.19061	76.349	0.9859	76.4269	0.10166	76.6801
											0.44278	76.4515	1.34531	76.3079	1.191	76.37	0.9862	76.4478	0.10184	76.7011
											0.4431	76.4725	1.34569	76.3289	1.19138	76.3909	0.9865	76.4687	0.10201	76.7222
											0.44342	76.4934	1.34606	76.3499	1.19177	76.4119	0.98679	76.4896	0.10219	76.7432
											0.44374	76.5144	1.34643	76.3708	1.19215	76.4329	0.98709	76.5105	0.10236	76.7642
											0.44407	76.5354	1.34681	76.3918	1.19254	76.4539	0.98738	76.5315	0.10253	76.7853
											0.44439	76.5564	1.34718	76.4128	1.19293	76.4749	0.98768	76.5524	0.10271	76.8063
											0.44471	76.5774	1.34756	76.4338	1.19331	76.4959	0.98798	76.5733	0.10288	76.8273
											0.44503	76.5984	1.34793	76.4547	1.1937	76.5169	0.98827	76.5942	0.10306	76.8484
											0.44535	76.6194	1.34831	76.4757	1.19409	76.5379	0.98857	76.6151	0.10323	76.8694
											0.44567	76.6403	1.34868	76.4967	1.19447	76.5589	0.98886	76.636	0.10341	76.8904
											0.44599	76.6613	1.34906	76.5177	1.19486	76.5798	0.98916	76.6569	0.10358	76.9115
											0.44631	76.6823	1.34943	76.5386	1.19524	76.6008	0.98945	76.6778	0.10375	76.9325
											0.44663	76.7033	1.34981	76.5596	1.19563	76.6218	0.98975	76.6988	0.10393	76.9535
											0.44696	76.7243	1.35018	76.5806	1.19602	76.6428	0.99005	76.7197	0.1041	76.9746
											0.44728	76.7453	1.35055	76.6015	1.1964	76.6638	0.99034	76.7406	0.10428	76.9956
											0.4476	76.7663	1.35093	76.6225	1.19679	76.6848	0.99064	76.7615	0.10445	77.0166
											0.44792	76.7872	1.3513	76.6435	1.19718	76.7058	0.99093	76.7824	0.10462	77.0376
											0.44824	76.8082	1.35168	76.6645	1.19756	76.7268	0.99123	76.8033	0.1048	77.0587
											0.44856	76.8292	1.35205	76.6854	1.19795	76.7478	0.99153	76.8242	0.10497	77.0797
											0.44888	76.8502	1.35243	76.7064	1.19834	76.7688	0.99182	76.8451	0.10515	77.1008
											0.4492	76.8712	1.3528	76.7274	1.19872	76.7897	0.99212	76.866	0.10532	77.1218
											0.44952	76.8922	1.35318	76.7484	1.19911	76.8107	0.99241	76.8869	0.1055	77.1428
											0.44985	76.9132	1.35355	76.7693	1.19949	76.8317	0.99271	76.9079	0.10567	77.1638
											0.45017	76.9341	1.35393	76.7903	1.19988	76.8527	0.993	76.9288	0.10584	77.1849
											0.45049	76.9551	1.3543	76.8113	1.20027	76.8737	0.9933	76.9497	0.10602	77.2059
											0.45081	76.9761	1.35467	76.8323	1.20065	76.8947	0.9936	76.9706	0.10619	77.2269
											0.45113	76.9971	1.35505	76.8532	1.20104	76.9157	0.99389	76.9915	0.10637	77.248
											0.45145	77.0181	1.35542	76.8742	1.20143	76.9367	0.99419	77.0124	0.10654	77.269
											0.45177	77.0391	1.3558	76.8952	1.20181	76.9577	0.99448	77.0333	0.10671	77.29
											0.45209	77.0601	1.35617	76.9162	1.2022	76.9787	0.99478	77.0542	0.10689	77.3111
											0.45242	77.081	1.35655	76.9371	1.20258	76.9997	0.99508	77.0751	0.10706	77.3321
											0.45274	77.102	1.35692	76.9581	1.20297	77.0206	0.99537	77.0961	0.10724	77.3531
											0.45306	77.123	1.3573	76.9791	1.20336	77.0416	0.99567	77.117	0.10741	77.3742
											0.45338	77.144	1.35767	77.0001	1.20374	77.0626	0.99596	77.1379	0.10759	77.3952
											0.4537	77.165	1.35805	77.021	1.20413	77.0836	0.99626	77.1588	0.10776	77.4162
											0.45402	77.186	1.35842	77.042	1.20452	77.1046	0.99655	77.1797	0.10793	77.4373
											0.45434	77.207	1.3588	77.063	1.2049	77.1256	0.99685	77.2006	0.10811	77.4583
											0.45466	77.2279	1.35917	77.084	1.20529	77.1466	0.99715	77.2215	0.10828	77.4793
											0.45498	77.2489	1.35954	77.1049	1.20568	77.1676	0.99744	77.2424	0.10846	77.5003
											0.45531	77.2699	1.35992	77.1259	1.20606	77.1886	0.99774	77.2634	0.10863	77.5214
											0.45563	77.2909	1.36029	77.1469	1.20645	77.2095	0.99803	77.2843	0.1088	77.5424
											0.45595	77.3119	1.36067	77.1679	1.20683	77.2305	0.99833	77.3052	0.10898	77.5634
											0.45627	77.3329	1.36104	77.1888	1.20722	77.2515	0.99863	77.3261	0.10915	77.5845
											0.45659	77.3538	1.36142	77.2098	1.20761	77.2725	0.99892	77.347	0.10933	77.6055
											0.45691	77.3748	1.36179	77.2308	1.20799	77.2935	0.99922	77.3679	0.1095	77.6265
											0.45723	77.3958	1.36217	77.2518	1.20838	77.3145	0.99951	77.3888	0.10968	77.6476
											0.45755	77.4168	1.36254	77.2727	1.20877	77.3355	0.99981	77.4097	0.10985	77.6686
											0.45787	77.4378	1.36292	77.2937	1.20915	77.3565	1.0001	77.4306	0.11002	77.6896
											0.4582	77.4588	1.36329	77.3147	1.20954	77.3775	1.0004	77.4516	0.1102	77.7107
											0.45852	77.4798	1.36366	77.3357	1.20993	77.3985	1.0007	77.4725	0.11037	77.7317
											0.45884	77.5007	1.36404	77.3566	1.21031	77.4194	1.00099	77.4934	0.11055	77.7527
											0.45916	77.5217	1.36441	77.3776	1.2107	77.4404	1.00129	77.5143	0.11072	77.7738
											0.45948	77.5427	1.36479	77.3986	1.21108	77.4614	1.00158	77.5352	0.11089	77.7948
											0.4598	77.5637	1.36516	77.4196	1.21147	77.4824	1.00188	77.5561	0.11107	77.8158
											0.46012	77.5847	1.36554	77.4405	1.21186	77.5034	1.00218	77.577	0.11124	77.8369
											0.46044	77.6057	1.36591	77.4615	1.21224	77.5244	1.00247	77.5979	0.11142	77.8579
											0.46077	77.6267	1.36629	77.4825	1.21263	77.5454	1.00277	77.6188	0.11159	77.8789
											0.46109	77.6476	1.36666	77.5035	1.21302	77.5664	1.00306	77.6398	0.11177	77.9
											0.46141	77.6686	1.36704	77.5244	1.2134	77.5874	1.00336	77.6607	0.11194	77.921
											0.46173	77.6896	1.36741	77.5454	1.21379	77.6084	1.00365	77.6816	0.11211	77.942
											0.46205	77.7106	1.36778	77.5664	1.21417	77.6294	1.00395	77.7025	0.11229	77.963
											0.46237	77.7316	1.36816	77.5874	1.21456	77.6503	1.00425	77.7234	0.11246	77.9841
											0.46269	77.7526	1.36853	77.6083	1.21495	77.6713	1.00454	77.7443	0.11264	78.0051
											0.46301	77.7736	1.36891	77.6293	1.21533	77.6923	1.00484	77.7652	0.11281	78.0261
											0.46333	77.7946	1.36928	77.6503	1.21572	77.7133	1.00513	77.7861	0.11298	78.0472
											0.46366	77.8155	1.36966	77.6713	1.21611	77.7343	1.00543	77.8071	0.11316	78.0682
											0.46398	77.8365	1.37003	77.6922	1.21649	77.7553	1.00573	77.828	0.11333	78.0892
											0.4643	77.8575	1.37041	77.7132	1.21688	77.7763	1.00602	77.8489	0.11351	78.1103
											0.46462	77.8785	1.37078	77.7342	1.21727	77.7973	1.00632	77.8698	0.11368	78.1313
											0.46494	77.8995	1.37116	77.7552	1.21765	77.8183	1.00661	77.8907	0.11385	78.1523
											0.46526	77.9205	1.37153	77.7761	1.21804	77.8393	1.00691	77.9116	0.11403	78.1734
											0.46558	77.9415	1.37191	77.7971	1.21842	77.8602	1.0072	77.9325	0.1142	78.1944
											0.4659	77.9624	1.37228	77.8181	1.21881	77.8812	1.0075	77.9534	0.11438	78.2154
											0.46622	77.9834	1.37265	77.8391	1.2192	77.9022	1.0078	77.9743	0.11455	78.2365
											0.46655	78.0044	1.37303	77.86	1.21958	77.9232	1.00809	77.9952	0.11473	78.2575
											0.46687	78.0254	1.3734	77.881	1.21997	77.9442	1.00839	78.0162	0.1149	78.2785
											0.46719	78.0464	1.37378	77.902	1.22036	77.9652	1.00868	78.0371	0.11507	78.2995
											0.46751	78.0674	1.37415	77.923	1.22074	77.9862	1.00898	78.058	0.11525	78.3206
											0.46783	78.0884	1.37453	77.9439	1.22113	78.0072	1.00928	78.0789	0.11542	78.3416
											0.46815	78.1093	1.3749	77.9649	1.22151	78.0282	1.00957	78.0998	0.1156	78.3627
											0.46847	78.1303	1.37528	77.9859	1.2219	78.0491	1.00987	78.1207	0.11577	78.3837
											0.46879	78.1513	1.37565	78.0069	1.22229	78.0701	1.01016	78.1416	0.11594	78.4047
											0.46911	78.1723	1.37603	78.0278	1.22267	78.0911	1.01046	78.1625	0.11612	78.4257
											0.46944	78.1933	1.3764	78.0488	1.22306	78.1121	1.01075	78.1835	0.11629	78.4468
											0.46976	78.2143	1.37677	78.0698	1.22345	78.1331	1.01105	78.2044	0.11647	78.4678
											0.47008	78.2352	1.37715	78.0907	1.22383	78.1541	1.01135	78.2253	0.11664	78.4888
											0.4704	78.2562	1.37752	78.1117	1.22422	78.1751	1.01164	78.2462	0.11682	78.5099
											0.47072	78.2772	1.3779	78.1327	1.22461	78.1961	1.01194	78.2671	0.11699	78.5309
											0.47104	78.2982	1.37827	78.1537	1.22499	78.2171	1.01223	78.288	0.11716	78.5519
											0.47136	78.3192	1.37865	78.1746	1.22538	78.2381	1.01253	78.3089	0.11734	78.573
											0.47168	78.3402	1.37902	78.1956	1.22576	78.2591	1.01283	78.3298	0.11751	78.594
											0.47201	78.3612	1.3794	78.2166	1.22615	78.28	1.01312	78.3508	0.11769	78.615
											0.47233	78.3821	1.37977	78.2376	1.22654	78.301	1.01342	78.3717	0.11786	78.6361
											0.47265	78.4031	1.38015	78.2585	1.22692	78.322	1.01371	78.3926	0.11803	78.6571
											0.47297	78.4241	1.38052	78.2795	1.22731	78.343	1.01401	78.4135	0.11821	78.6781
											0.47329	78.4451	1.38089	78.3005	1.2277	78.364	1.0143	78.4344	0.11838	78.6992
											0.47361	78.4661	1.38127	78.3215	1.22808	78.385	1.0146	78.4553	0.11856	78.7202
											0.47393	78.4871	1.38164	78.3424	1.22847	78.406	1.0149	78.4762	0.11873	78.7412
											0.47425	78.5081	1.38202	78.3634	1.22885	78.427	1.01519	78.4971	0.11891	78.7622
											0.47457	78.529	1.38239	78.3844	1.22924	78.448	1.01549	78.518	0.11908	78.7833
											0.4749	78.55	1.38277	78.4054	1.22963	78.469	1.01578	78.5389	0.11925	78.8043
											0.47522	78.571	1.38314	78.4263	1.23001	78.4899	1.01608	78.5599	0.11943	78.8254
											0.47554	78.592	1.38352	78.4473	1.2304	78.5109	1.01638	78.5808	0.1196	78.8464
											0.47586	78.613	1.38389	78.4683	1.23079	78.5319	1.01667	78.6017	0.11978	78.8674
											0.47618	78.634	1.38427	78.4893	1.23117	78.5529	1.01697	78.6226	0.11995	78.8884
											0.4765	78.655	1.38464	78.5102	1.23156	78.5739	1.01726	78.6435	0.12012	78.9095
											0.47682	78.676	1.38502	78.5312	1.23195	78.5949	1.01756	78.6644	0.1203	78.9305
											0.47714	78.6969	1.38539	78.5522	1.23233	78.6159	1.01785	78.6853	0.12047	78.9515
											0.47746	78.7179	1.38576	78.5732	1.23272	78.6369	1.01815	78.7062	0.12065	78.9726
											0.47779	78.7389	1.38614	78.5941	1.2331	78.6578	1.01845	78.7271	0.12082	78.9936
											0.47811	78.7599	1.38651	78.6151	1.23349	78.6788	1.01874	78.7481	0.121	79.0146
											0.47843	78.7809	1.38689	78.6361	1.23388	78.6998	1.01904	78.769	0.12117	79.0357
											0.47875	78.8019	1.38726	78.6571	1.23426	78.7208	1.01933	78.7899	0.12134	79.0567
											0.47907	78.8228	1.38764	78.678	1.23465	78.7418	1.01963	78.8108	0.12152	79.0777
											0.47939	78.8438	1.38801	78.699	1.23504	78.7628	1.01993	78.8317	0.12169	79.0988
											0.47971	78.8648	1.38839	78.72	1.23542	78.7838	1.02022	78.8526	0.12187	79.1198
											0.48003	78.8858	1.38876	78.741	1.23581	78.8048	1.02052	78.8735	0.12204	79.1408
											0.48036	78.9068	1.38914	78.7619	1.23619	78.8258	1.02081	78.8945	0.12221	79.1619
											0.48068	78.9278	1.38951	78.7829	1.23658	78.8468	1.02111	78.9154	0.12239	79.1829
											0.481	78.9488	1.38988	78.8039	1.23697	78.8678	1.0214	78.9363	0.12256	79.2039
											0.48132	78.9697	1.39026	78.8249	1.23735	78.8887	1.0217	78.9572	0.12274	79.225
											0.48164	78.9907	1.39063	78.8458	1.23774	78.9097	1.022	78.9781	0.12291	79.246
											0.48196	79.0117	1.39101	78.8668	1.23813	78.9307	1.02229	78.999	0.12309	79.267
											0.48228	79.0327	1.39138	78.8878	1.23851	78.9517	1.02259	79.0199	0.12326	79.288
											0.4826	79.0537	1.39176	78.9088	1.2389	78.9727	1.02288	79.0408	0.12343	79.3091
											0.48292	79.0747	1.39213	78.9297	1.23929	78.9937	1.02318	79.0617	0.12361	79.3301
											0.48325	79.0957	1.39251	78.9507	1.23967	79.0147	1.02348	79.0827	0.12378	79.3511
											0.48357	79.1166	1.39288	78.9717	1.24006	79.0357	1.02377	79.1036	0.12396	79.3722
											0.48389	79.1376	1.39326	78.9927	1.24044	79.0567	1.02407	79.1245	0.12413	79.3932
											0.48421	79.1586	1.39363	79.0136	1.24083	79.0777	1.02436	79.1454	0.1243	79.4142
											0.48453	79.1796	1.394	79.0346	1.24122	79.0986	1.02466	79.1663	0.12448	79.4353
											0.48485	79.2006	1.39438	79.0556	1.2416	79.1196	1.02495	79.1872	0.12465	79.4563
											0.48517	79.2216	1.39475	79.0766	1.24199	79.1406	1.02525	79.2081	0.12483	79.4773
											0.48549	79.2426	1.39513	79.0975	1.24238	79.1616	1.02555	79.229	0.125	79.4984
											0.48581	79.2635	1.3955	79.1185	1.24276	79.1826	1.02584	79.2499	0.12518	79.5194
											0.48614	79.2845	1.39588	79.1395	1.24315	79.2036	1.02614	79.2708	0.12535	79.5404
											0.48646	79.3055	1.39625	79.1605	1.24353	79.2246	1.02643	79.2918	0.12552	79.5615
											0.48678	79.3265	1.39663	79.1814	1.24392	79.2456	1.02673	79.3127	0.1257	79.5825
											0.4871	79.3475	1.397	79.2024	1.24431	79.2666	1.02703	79.3336	0.12587	79.6035
											0.48742	79.3685	1.39738	79.2234	1.24469	79.2875	1.02732	79.3545	0.12605	79.6245

## Sheet: Figure 4f
Figure 4f Chronopotentiometric curves of the hcp-Ni@Pt2.6L and the Pt/C catalysts at constant current densities of 10 and 100 mA cmgeo–2
		Ni@Pt2.6L 10 mA cm-2		Pt/C 10 mA cm-2		Ni@Pt2.6L 100 mA cm-2
	t / h	E / V (vs. RHE)	t / h	E / V (vs. RHE)	t / h	E / V (vs. RHE)
	0.01644	-0.017	0.01511	-0.13	0.000444444	-0.07494
	0.01689	-0.017	0.01556	-0.13	0.000888889	-0.07457
	0.01733	-0.017	0.016	-0.13	0.00133	-0.07418
	0.01778	-0.017	0.01644	-0.13	0.00178	-0.07377
	0.01822	-0.017	0.01689	-0.13	0.00222	-0.07335
	0.01867	-0.017	0.01733	-0.13	0.00267	-0.07294
	0.01911	-0.017	0.01778	-0.13	0.00311	-0.07255
	0.01956	-0.017	0.01822	-0.13	0.00356	-0.07217
	0.02	-0.018	0.01867	-0.13	0.004	-0.07183
	0.02044	-0.017	0.01911	-0.13	0.00444	-0.07153
	0.02089	-0.018	0.01956	-0.13	0.00489	-0.07127
	0.02133	-0.017	0.02	-0.13	0.00533	-0.07107
	0.02178	-0.018	0.02044	-0.131	0.00578	-0.07092
	0.02222	-0.018	0.02089	-0.131	0.00622	-0.07083
	0.02267	-0.018	0.02133	-0.131	0.00667	-0.0708
	0.02311	-0.018	0.02178	-0.131	0.00711	-0.07083
	0.02356	-0.018	0.02222	-0.131	0.00756	-0.07091
	0.024	-0.018	0.02267	-0.131	0.008	-0.07104
	0.02444	-0.018	0.02311	-0.131	0.00844	-0.07121
	0.02489	-0.018	0.02356	-0.131	0.00889	-0.07141
	0.02533	-0.018	0.024	-0.131	0.00933	-0.07165
	0.02578	-0.018	0.02444	-0.131	0.00978	-0.07189
	0.02622	-0.018	0.02489	-0.131	0.01022	-0.07215
	0.02667	-0.018	0.02533	-0.131	0.01067	-0.07241
	0.02711	-0.018	0.02578	-0.131	0.01111	-0.07266
	0.02756	-0.018	0.02622	-0.132	0.01156	-0.07289
	0.028	-0.018	0.02667	-0.132	0.012	-0.0731
	0.02844	-0.018	0.02711	-0.132	0.01244	-0.07328
	0.02889	-0.018	0.02756	-0.132	0.01289	-0.07343
	0.02933	-0.018	0.028	-0.132	0.01333	-0.07355
	0.02978	-0.018	0.02844	-0.132	0.01378	-0.07364
	0.03022	-0.018	0.02889	-0.132	0.01422	-0.07369
	0.03067	-0.018	0.02933	-0.132	0.01467	-0.07371
	0.03111	-0.018	0.02978	-0.132	0.01511	-0.0737
	0.03156	-0.018	0.03022	-0.132	0.01556	-0.07367
	0.032	-0.018	0.03067	-0.132	0.016	-0.07363
	0.03244	-0.018	0.03111	-0.132	0.01644	-0.07356
	0.03289	-0.018	0.03156	-0.132	0.01689	-0.0735
	0.03333	-0.018	0.032	-0.132	0.01733	-0.07343
	0.03378	-0.018	0.03244	-0.132	0.01778	-0.07337
	0.03422	-0.018	0.03289	-0.132	0.01822	-0.07332
	0.03467	-0.018	0.03333	-0.132	0.01867	-0.07328
	0.03511	-0.018	0.03378	-0.132	0.01911	-0.07327
	0.03556	-0.018	0.03422	-0.133	0.01956	-0.07328
	0.036	-0.018	0.03467	-0.133	0.02	-0.07332
	0.03644	-0.018	0.03511	-0.133	0.02044	-0.07338
	0.03689	-0.018	0.03556	-0.133	0.02089	-0.07347
	0.03733	-0.018	0.036	-0.133	0.02133	-0.07358
	0.03778	-0.018	0.03644	-0.133	0.02178	-0.07373
	0.03822	-0.018	0.03689	-0.133	0.02222	-0.07389
	0.03867	-0.018	0.03733	-0.133	0.02267	-0.07407
	0.03911	-0.018	0.03778	-0.133	0.02311	-0.07426
	0.03956	-0.018	0.03822	-0.133	0.02356	-0.07446
	0.04	-0.018	0.03867	-0.133	0.024	-0.07467
	0.04044	-0.018	0.03911	-0.133	0.02444	-0.07488
	0.04089	-0.018	0.03956	-0.133	0.02489	-0.07509
	0.04133	-0.018	0.04	-0.133	0.02533	-0.0753
	0.04178	-0.018	0.04044	-0.133	0.02578	-0.07549
	0.04222	-0.018	0.04089	-0.133	0.02622	-0.07567
	0.04267	-0.018	0.04133	-0.133	0.02667	-0.07584
	0.04311	-0.018	0.04178	-0.134	0.02711	-0.076
	0.04356	-0.018	0.04222	-0.134	0.02756	-0.07614
	0.044	-0.018	0.04267	-0.134	0.028	-0.07627
	0.04444	-0.018	0.04311	-0.134	0.02844	-0.07639
	0.04489	-0.018	0.04356	-0.134	0.02889	-0.07649
	0.04533	-0.018	0.044	-0.134	0.02933	-0.0766
	0.04578	-0.018	0.04444	-0.134	0.02978	-0.0767
	0.04622	-0.018	0.04489	-0.134	0.03022	-0.07679
	0.04667	-0.018	0.04533	-0.134	0.03067	-0.07689
	0.04711	-0.018	0.04578	-0.134	0.03111	-0.077
	0.04756	-0.018	0.04622	-0.134	0.03156	-0.0771
	0.048	-0.018	0.04667	-0.134	0.032	-0.07722
	0.04844	-0.018	0.04711	-0.134	0.03244	-0.07735
	0.04889	-0.018	0.04756	-0.134	0.03289	-0.07748
	0.04933	-0.018	0.048	-0.134	0.03333	-0.07762
	0.04978	-0.018	0.04844	-0.134	0.03378	-0.07777
	0.05022	-0.017	0.04889	-0.134	0.03422	-0.07792
	0.05067	-0.018	0.04933	-0.134	0.03467	-0.07808
	0.05111	-0.017	0.04978	-0.134	0.03511	-0.07823
	0.05156	-0.017	0.05022	-0.135	0.03556	-0.07838
	0.052	-0.017	0.05067	-0.135	0.036	-0.07852
	0.05244	-0.017	0.05111	-0.135	0.03644	-0.07865
	0.05289	-0.017	0.05156	-0.135	0.03689	-0.07877
	0.05333	-0.017	0.052	-0.135	0.03733	-0.07887
	0.05378	-0.017	0.05244	-0.135	0.03778	-0.07896
	0.05422	-0.017	0.05289	-0.135	0.03822	-0.07903
	0.05467	-0.017	0.05333	-0.135	0.03867	-0.07907
	0.05511	-0.017	0.05378	-0.135	0.03911	-0.0791
	0.05556	-0.017	0.05422	-0.135	0.03956	-0.07912
	0.056	-0.017	0.05467	-0.135	0.04	-0.07911
	0.05644	-0.017	0.05511	-0.135	0.04044	-0.0791
	0.05689	-0.017	0.05556	-0.135	0.04089	-0.07909
	0.05733	-0.017	0.056	-0.135	0.04133	-0.07907
	0.05778	-0.017	0.05644	-0.135	0.04178	-0.07905
	0.05822	-0.017	0.05689	-0.135	0.04222	-0.07905
	0.05867	-0.017	0.05733	-0.135	0.04267	-0.07905
	0.05911	-0.017	0.05778	-0.135	0.04311	-0.07908
	0.05956	-0.017	0.05822	-0.135	0.04356	-0.07912
	0.06	-0.017	0.05867	-0.135	0.044	-0.07919
	0.06044	-0.017	0.05911	-0.135	0.04444	-0.07929
	0.06089	-0.017	0.05956	-0.135	0.04489	-0.07941
	0.06133	-0.017	0.06	-0.135	0.04533	-0.07956
	0.06178	-0.017	0.06044	-0.135	0.04578	-0.07974
	0.06222	-0.017	0.06089	-0.136	0.04622	-0.07994
	0.06267	-0.017	0.06133	-0.136	0.04667	-0.08015
	0.06311	-0.017	0.06178	-0.136	0.04711	-0.08039
	0.06356	-0.017	0.06222	-0.136	0.04756	-0.08063
	0.064	-0.017	0.06267	-0.136	0.048	-0.08088
	0.06444	-0.017	0.06311	-0.136	0.04844	-0.08113
	0.06489	-0.017	0.06356	-0.136	0.04889	-0.08137
	0.06533	-0.017	0.064	-0.136	0.04933	-0.0816
	0.06578	-0.017	0.06444	-0.136	0.04978	-0.08181
	0.06622	-0.017	0.06489	-0.136	0.05022	-0.082
	0.06667	-0.017	0.06533	-0.136	0.05067	-0.08217
	0.06711	-0.017	0.06578	-0.136	0.05111	-0.08231
	0.06756	-0.017	0.06622	-0.136	0.05156	-0.08242
	0.068	-0.017	0.06667	-0.136	0.052	-0.08251
	0.06844	-0.017	0.06711	-0.136	0.05244	-0.08256
	0.06889	-0.016	0.06756	-0.136	0.05289	-0.0826
	0.06933	-0.017	0.068	-0.136	0.05333	-0.08261
	0.06978	-0.016	0.06844	-0.136	0.05378	-0.0826
	0.07022	-0.016	0.06889	-0.136	0.05422	-0.08258
	0.07067	-0.016	0.06933	-0.136	0.05467	-0.08255
	0.07111	-0.016	0.06978	-0.136	0.05511	-0.08252
	0.07156	-0.016	0.07022	-0.136	0.05556	-0.08249
	0.072	-0.016	0.07067	-0.136	0.056	-0.08246
	0.07244	-0.016	0.07111	-0.137	0.05644	-0.08244
	0.07289	-0.016	0.07156	-0.137	0.05689	-0.08244
	0.07333	-0.016	0.072	-0.137	0.05733	-0.08245
	0.07378	-0.016	0.07244	-0.137	0.05778	-0.08247
	0.07422	-0.016	0.07289	-0.137	0.05822	-0.08252
	0.07467	-0.016	0.07333	-0.137	0.05867	-0.08258
	0.07511	-0.016	0.07378	-0.137	0.05911	-0.08266
	0.07556	-0.016	0.07422	-0.137	0.05956	-0.08275
	0.076	-0.016	0.07467	-0.137	0.06	-0.08285
	0.07644	-0.016	0.07511	-0.137	0.06044	-0.08296
	0.07689	-0.016	0.07556	-0.137	0.06089	-0.08308
	0.07733	-0.016	0.076	-0.137	0.06133	-0.0832
	0.07778	-0.016	0.07644	-0.137	0.06178	-0.08332
	0.07822	-0.016	0.07689	-0.137	0.06222	-0.08343
	0.07867	-0.016	0.07733	-0.137	0.06267	-0.08354
	0.07911	-0.016	0.07778	-0.137	0.06311	-0.08364
	0.07956	-0.016	0.07822	-0.137	0.06356	-0.08373
	0.08	-0.016	0.07867	-0.137	0.064	-0.08381
	0.08044	-0.017	0.07911	-0.137	0.06444	-0.08387
	0.08089	-0.016	0.07956	-0.137	0.06489	-0.08393
	0.08133	-0.016	0.08	-0.137	0.06533	-0.08397
	0.08178	-0.016	0.08044	-0.137	0.06578	-0.084
	0.08222	-0.016	0.08089	-0.137	0.06622	-0.08402
	0.08267	-0.017	0.08133	-0.138	0.06667	-0.08403
	0.08311	-0.016	0.08178	-0.138	0.06711	-0.08404
	0.08356	-0.016	0.08222	-0.138	0.06756	-0.08405
	0.084	-0.016	0.08267	-0.138	0.068	-0.08406
	0.08444	-0.016	0.08311	-0.138	0.06844	-0.08407
	0.08489	-0.016	0.08356	-0.138	0.06889	-0.0841
	0.08533	-0.016	0.084	-0.138	0.06933	-0.08412
	0.08578	-0.016	0.08444	-0.138	0.06978	-0.08416
	0.08622	-0.017	0.08489	-0.138	0.07022	-0.08421
	0.08667	-0.017	0.08533	-0.138	0.07067	-0.08427
	0.08711	-0.017	0.08578	-0.138	0.07111	-0.08435
	0.08756	-0.016	0.08622	-0.138	0.07156	-0.08443
	0.088	-0.017	0.08667	-0.138	0.072	-0.08453
	0.08844	-0.017	0.08711	-0.138	0.07244	-0.08463
	0.08889	-0.017	0.08756	-0.138	0.07289	-0.08474
	0.08933	-0.017	0.088	-0.138	0.07333	-0.08485
	0.08978	-0.017	0.08844	-0.138	0.07378	-0.08497
	0.09022	-0.017	0.08889	-0.138	0.07422	-0.08508
	0.09067	-0.017	0.08933	-0.138	0.07467	-0.08519
	0.09111	-0.017	0.08978	-0.138	0.07511	-0.08529
	0.09156	-0.017	0.09022	-0.138	0.07556	-0.08538
	0.092	-0.017	0.09067	-0.138	0.076	-0.08546
	0.09244	-0.017	0.09111	-0.138	0.07644	-0.08553
	0.09289	-0.017	0.09156	-0.138	0.07689	-0.08559
	0.09333	-0.017	0.092	-0.138	0.07733	-0.08563
	0.09378	-0.017	0.09244	-0.139	0.07778	-0.08566
	0.09422	-0.017	0.09289	-0.139	0.07822	-0.08568
	0.09467	-0.017	0.09333	-0.139	0.07867	-0.08568
	0.09511	-0.017	0.09378	-0.139	0.07911	-0.08568
	0.09556	-0.017	0.09422	-0.139	0.07956	-0.08566
	0.096	-0.017	0.09467	-0.139	0.08	-0.08565
	0.09644	-0.017	0.09511	-0.139	0.08044	-0.08563
	0.09689	-0.017	0.09556	-0.139	0.08089	-0.08562
	0.09733	-0.017	0.096	-0.139	0.08133	-0.08561
	0.09778	-0.017	0.09644	-0.139	0.08178	-0.08561
	0.09822	-0.017	0.09689	-0.139	0.08222	-0.08563
	0.09867	-0.017	0.09733	-0.139	0.08267	-0.08565
	0.09911	-0.017	0.09778	-0.139	0.08311	-0.08569
	0.09956	-0.017	0.09822	-0.139	0.08356	-0.08575
	0.1	-0.017	0.09867	-0.139	0.084	-0.08582
	0.10044	-0.017	0.09911	-0.139	0.08444	-0.08591
	0.10089	-0.017	0.09956	-0.139	0.08489	-0.08602
	0.10133	-0.017	0.1	-0.139	0.08533	-0.08613
	0.10178	-0.017	0.10044	-0.139	0.08578	-0.08626
	0.10222	-0.017	0.10089	-0.139	0.08622	-0.0864
	0.10267	-0.017	0.10133	-0.139	0.08667	-0.08653
	0.10311	-0.017	0.10178	-0.139	0.08711	-0.08667
	0.10356	-0.017	0.10222	-0.14	0.08756	-0.08681
	0.104	-0.017	0.10267	-0.14	0.088	-0.08693
	0.10444	-0.017	0.10311	-0.14	0.08844	-0.08705
	0.10489	-0.017	0.10356	-0.14	0.08889	-0.08716
	0.10533	-0.017	0.104	-0.14	0.08933	-0.08725
	0.10578	-0.017	0.10444	-0.14	0.08978	-0.08732
	0.10622	-0.017	0.10489	-0.14	0.09022	-0.08738
	0.10667	-0.017	0.10533	-0.14	0.09067	-0.08743
	0.10711	-0.017	0.10578	-0.14	0.09111	-0.08746
	0.10756	-0.017	0.10622	-0.14	0.09156	-0.08748
	0.108	-0.017	0.10667	-0.14	0.092	-0.08749
	0.10844	-0.017	0.10711	-0.14	0.09244	-0.08749
	0.10889	-0.017	0.10756	-0.14	0.09289	-0.08749
	0.10933	-0.017	0.108	-0.14	0.09333	-0.08749
	0.10978	-0.017	0.10844	-0.14	0.09378	-0.08749
	0.11022	-0.017	0.10889	-0.14	0.09422	-0.0875
	0.11067	-0.017	0.10933	-0.14	0.09467	-0.08752
	0.11111	-0.017	0.10978	-0.14	0.09511	-0.08755
	0.11156	-0.017	0.11022	-0.14	0.09556	-0.0876
	0.112	-0.017	0.11067	-0.14	0.096	-0.08766
	0.11244	-0.017	0.11111	-0.14	0.09644	-0.08774
	0.11289	-0.017	0.11156	-0.14	0.09689	-0.08783
	0.11333	-0.017	0.112	-0.14	0.09733	-0.08793
	0.11378	-0.017	0.11244	-0.14	0.09778	-0.08804
	0.11422	-0.017	0.11289	-0.14	0.09822	-0.08817
	0.11467	-0.017	0.11333	-0.141	0.09867	-0.0883
	0.11511	-0.017	0.11378	-0.141	0.09911	-0.08843
	0.11556	-0.017	0.11422	-0.141	0.09956	-0.08856
	0.116	-0.017	0.11467	-0.141	0.1	-0.08868
	0.11644	-0.017	0.11511	-0.141	0.10044	-0.08881
	0.11689	-0.017	0.11556	-0.141	0.10089	-0.08892
	0.11733	-0.017	0.116	-0.141	0.10133	-0.08903
	0.11778	-0.017	0.11644	-0.141	0.10178	-0.08912
	0.11822	-0.017	0.11689	-0.141	0.10222	-0.08921
	0.11867	-0.017	0.11733	-0.141	0.10267	-0.08928
	0.11911	-0.017	0.11778	-0.141	0.10311	-0.08935
	0.11956	-0.017	0.11822	-0.141	0.10356	-0.08941
	0.12	-0.017	0.11867	-0.141	0.104	-0.08947
	0.12044	-0.017	0.11911	-0.141	0.10444	-0.08953
	0.12089	-0.017	0.11956	-0.141	0.10489	-0.08958
	0.12133	-0.017	0.12	-0.141	0.10533	-0.08963
	0.12178	-0.017	0.12044	-0.141	0.10578	-0.08969
	0.12222	-0.017	0.12089	-0.141	0.10622	-0.08975
	0.12267	-0.017	0.12133	-0.141	0.10667	-0.08982
	0.12311	-0.017	0.12178	-0.141	0.10711	-0.08989
	0.12356	-0.017	0.12222	-0.141	0.10756	-0.08996
	0.124	-0.017	0.12267	-0.142	0.108	-0.09003
	0.12444	-0.017	0.12311	-0.142	0.10844	-0.09009
	0.12489	-0.017	0.12356	-0.142	0.10889	-0.09016
	0.12533	-0.017	0.124	-0.142	0.10933	-0.09021
	0.12578	-0.017	0.12444	-0.142	0.10978	-0.09026
	0.12622	-0.017	0.12489	-0.142	0.11022	-0.09029
	0.12667	-0.017	0.12533	-0.142	0.11067	-0.0903
	0.12711	-0.017	0.12578	-0.142	0.11111	-0.09029
	0.12756	-0.017	0.12622	-0.142	0.11156	-0.09026
	0.128	-0.017	0.12667	-0.142	0.112	-0.0902
	0.12844	-0.017	0.12711	-0.142	0.11244	-0.09013
	0.12889	-0.017	0.12756	-0.142	0.11289	-0.09003
	0.12933	-0.017	0.128	-0.142	0.11333	-0.08991
	0.12978	-0.017	0.12844	-0.142	0.11378	-0.08977
	0.13022	-0.017	0.12889	-0.142	0.11422	-0.08962
	0.13067	-0.017	0.12933	-0.142	0.11467	-0.08946
	0.13111	-0.017	0.12978	-0.142	0.11511	-0.0893
	0.13156	-0.017	0.13022	-0.142	0.11556	-0.08914
	0.132	-0.017	0.13067	-0.142	0.116	-0.08899
	0.13244	-0.017	0.13111	-0.142	0.11644	-0.08885
	0.13289	-0.017	0.13156	-0.142	0.11689	-0.08872
	0.13333	-0.017	0.132	-0.142	0.11733	-0.08862
	0.13378	-0.017	0.13244	-0.143	0.11778	-0.08855
	0.13422	-0.017	0.13289	-0.143	0.11822	-0.0885
	0.13467	-0.017	0.13333	-0.143	0.11867	-0.08847
	0.13511	-0.017	0.13378	-0.143	0.11911	-0.08848
	0.13556	-0.017	0.13422	-0.143	0.11956	-0.08851
	0.136	-0.017	0.13467	-0.143	0.12	-0.08856
	0.13644	-0.017	0.13511	-0.143	0.12044	-0.08864
	0.13689	-0.017	0.13556	-0.143	0.12089	-0.08873
	0.13733	-0.017	0.136	-0.143	0.12133	-0.08883
	0.13778	-0.017	0.13644	-0.143	0.12178	-0.08894
	0.13822	-0.017	0.13689	-0.143	0.12222	-0.08905
	0.13867	-0.017	0.13733	-0.143	0.12267	-0.08916
	0.13911	-0.017	0.13778	-0.143	0.12311	-0.08927
	0.13956	-0.017	0.13822	-0.143	0.12356	-0.08936
	0.14	-0.017	0.13867	-0.143	0.124	-0.08944
	0.14044	-0.017	0.13911	-0.143	0.12444	-0.0895
	0.14089	-0.017	0.13956	-0.143	0.12489	-0.08954
	0.14133	-0.017	0.14	-0.143	0.12533	-0.08957
	0.14178	-0.017	0.14044	-0.143	0.12578	-0.08957
	0.14222	-0.017	0.14089	-0.143	0.12622	-0.08956
	0.14267	-0.017	0.14133	-0.143	0.12667	-0.08954
	0.14311	-0.017	0.14178	-0.143	0.12711	-0.0895
	0.14356	-0.017	0.14222	-0.143	0.12756	-0.08945
	0.144	-0.017	0.14267	-0.143	0.128	-0.0894
	0.14444	-0.017	0.14311	-0.144	0.12844	-0.08935
	0.14489	-0.017	0.14356	-0.144	0.12889	-0.0893
	0.14533	-0.017	0.144	-0.144	0.12933	-0.08926
	0.14578	-0.017	0.14444	-0.144	0.12978	-0.08922
	0.14622	-0.017	0.14489	-0.144	0.13022	-0.0892
	0.14667	-0.017	0.14533	-0.144	0.13067	-0.0892
	0.14711	-0.017	0.14578	-0.144	0.13111	-0.08921
	0.14756	-0.017	0.14622	-0.144	0.13156	-0.08925
	0.148	-0.017	0.14667	-0.144	0.132	-0.0893
	0.14844	-0.017	0.14711	-0.144	0.13244	-0.08937
	0.14889	-0.017	0.14756	-0.144	0.13289	-0.08947
	0.14933	-0.017	0.148	-0.144	0.13333	-0.08958
	0.14978	-0.017	0.14844	-0.144	0.13378	-0.0897
	0.15022	-0.017	0.14889	-0.144	0.13422	-0.08984
	0.15067	-0.017	0.14933	-0.144	0.13467	-0.08999
	0.15111	-0.017	0.14978	-0.144	0.13511	-0.09015
	0.15156	-0.017	0.15022	-0.144	0.13556	-0.09031
	0.152	-0.017	0.15067	-0.144	0.136	-0.09047
	0.15244	-0.017	0.15111	-0.144	0.13644	-0.09063
	0.15289	-0.017	0.15156	-0.144	0.13689	-0.09078
	0.15333	-0.017	0.152	-0.144	0.13733	-0.09093
	0.15378	-0.017	0.15244	-0.144	0.13778	-0.09106
	0.15422	-0.017	0.15289	-0.145	0.13822	-0.09118
	0.15467	-0.017	0.15333	-0.145	0.13867	-0.09129
	0.15511	-0.017	0.15378	-0.145	0.13911	-0.09138
	0.15556	-0.017	0.15422	-0.145	0.13956	-0.09146
	0.156	-0.017	0.15467	-0.145	0.14	-0.09152
	0.15644	-0.017	0.15511	-0.145	0.14044	-0.09158
	0.15689	-0.017	0.15556	-0.145	0.14089	-0.09162
	0.15733	-0.017	0.156	-0.145	0.14133	-0.09166
	0.15778	-0.017	0.15644	-0.145	0.14178	-0.09169
	0.15822	-0.018	0.15689	-0.145	0.14222	-0.09172
	0.15867	-0.017	0.15733	-0.145	0.14267	-0.09176
	0.15911	-0.017	0.15778	-0.145	0.14311	-0.0918
	0.15956	-0.017	0.15822	-0.145	0.14356	-0.09184
	0.16	-0.017	0.15867	-0.145	0.144	-0.0919
	0.16044	-0.017	0.15911	-0.145	0.14444	-0.09196
	0.16089	-0.017	0.15956	-0.145	0.14489	-0.09204
	0.16133	-0.017	0.16	-0.145	0.14533	-0.09212
	0.16178	-0.017	0.16044	-0.145	0.14578	-0.09221
	0.16222	-0.017	0.16089	-0.145	0.14622	-0.09231
	0.16267	-0.017	0.16133	-0.145	0.14667	-0.09242
	0.16311	-0.017	0.16178	-0.145	0.14711	-0.09253
	0.16356	-0.017	0.16222	-0.146	0.14756	-0.09264
	0.164	-0.017	0.16267	-0.146	0.148	-0.09274
	0.16444	-0.017	0.16311	-0.146	0.14844	-0.09284
	0.16489	-0.017	0.16356	-0.146	0.14889	-0.09293
	0.16533	-0.018	0.164	-0.146	0.14933	-0.09302
	0.16578	-0.018	0.16444	-0.146	0.14978	-0.09309
	0.16622	-0.018	0.16489	-0.146	0.15022	-0.09316
	0.16667	-0.018	0.16533	-0.146	0.15067	-0.09322
	0.16711	-0.018	0.16578	-0.146	0.15111	-0.09327
	0.16756	-0.018	0.16622	-0.146	0.15156	-0.09332
	0.168	-0.017	0.16667	-0.146	0.152	-0.09336
	0.16844	-0.018	0.16711	-0.146	0.15244	-0.09341
	0.16889	-0.018	0.16756	-0.146	0.15289	-0.09347
	0.16933	-0.018	0.168	-0.146	0.15333	-0.09354
	0.16978	-0.017	0.16844	-0.146	0.15378	-0.09362
	0.17022	-0.017	0.16889	-0.146	0.15422	-0.09371
	0.17067	-0.017	0.16933	-0.146	0.15467	-0.09382
	0.17111	-0.017	0.16978	-0.146	0.15511	-0.09395
	0.17156	-0.017	0.17022	-0.146	0.15556	-0.0941
	0.172	-0.018	0.17067	-0.147	0.156	-0.09427
	0.17244	-0.018	0.17111	-0.147	0.15644	-0.09445
	0.17289	-0.017	0.17156	-0.147	0.15689	-0.09465
	0.17333	-0.018	0.172	-0.147	0.15733	-0.09485
	0.17378	-0.017	0.17244	-0.147	0.15778	-0.09505
	0.17422	-0.018	0.17289	-0.147	0.15822	-0.09526
	0.17467	-0.018	0.17333	-0.147	0.15867	-0.09546
	0.17511	-0.017	0.17378	-0.147	0.15911	-0.09565
	0.17556	-0.017	0.17422	-0.147	0.15956	-0.09583
	0.176	-0.018	0.17467	-0.147	0.16	-0.09598
	0.17644	-0.018	0.17511	-0.147	0.16044	-0.09612
	0.17689	-0.017	0.17556	-0.147	0.16089	-0.09624
	0.17733	-0.018	0.176	-0.147	0.16133	-0.09634
	0.17778	-0.018	0.17644	-0.147	0.16178	-0.09642
	0.17822	-0.017	0.17689	-0.147	0.16222	-0.09649
	0.17867	-0.018	0.17733	-0.147	0.16267	-0.09653
	0.17911	-0.017	0.17778	-0.147	0.16311	-0.09657
	0.17956	-0.018	0.17822	-0.147	0.16356	-0.0966
	0.18	-0.018	0.17867	-0.147	0.164	-0.09663
	0.18044	-0.017	0.17911	-0.148	0.16444	-0.09666
	0.18089	-0.017	0.17956	-0.148	0.16489	-0.09669
	0.18133	-0.017	0.18	-0.148	0.16533	-0.09673
	0.18178	-0.017	0.18044	-0.148	0.16578	-0.09678
	0.18222	-0.017	0.18089	-0.148	0.16622	-0.09684
	0.18267	-0.017	0.18133	-0.148	0.16667	-0.09691
	0.18311	-0.017	0.18178	-0.148	0.16711	-0.09699
	0.18356	-0.017	0.18222	-0.148	0.16756	-0.09707
	0.184	-0.017	0.18267	-0.148	0.168	-0.09716
	0.18444	-0.017	0.18311	-0.148	0.16844	-0.09726
	0.18489	-0.017	0.18356	-0.148	0.16889	-0.09735
	0.18533	-0.017	0.184	-0.148	0.16933	-0.09744
	0.18578	-0.017	0.18444	-0.148	0.16978	-0.09753
	0.18622	-0.017	0.18489	-0.148	0.17022	-0.09761
	0.18667	-0.017	0.18533	-0.148	0.17067	-0.09768
	0.18711	-0.017	0.18578	-0.148	0.17111	-0.09774
	0.18756	-0.017	0.18622	-0.148	0.17156	-0.09779
	0.188	-0.017	0.18667	-0.148	0.172	-0.09783
	0.18844	-0.017	0.18711	-0.149	0.17244	-0.09787
	0.18889	-0.017	0.18756	-0.149	0.17289	-0.0979
	0.18933	-0.017	0.188	-0.149	0.17333	-0.09794
	0.18978	-0.017	0.18844	-0.149	0.17378	-0.09797
	0.19022	-0.017	0.18889	-0.149	0.17422	-0.09801
	0.19067	-0.017	0.18933	-0.149	0.17467	-0.09805
	0.19111	-0.017	0.18978	-0.149	0.17511	-0.0981
	0.19156	-0.017	0.19022	-0.149	0.17556	-0.09816
	0.192	-0.017	0.19067	-0.149	0.176	-0.09823
	0.19244	-0.017	0.19111	-0.149	0.17644	-0.09831
	0.19289	-0.017	0.19156	-0.149	0.17689	-0.0984
	0.19333	-0.017	0.192	-0.149	0.17733	-0.0985
	0.19378	-0.017	0.19244	-0.149	0.17778	-0.09859
	0.19422	-0.017	0.19289	-0.149	0.17822	-0.09869
	0.19467	-0.017	0.19333	-0.149	0.17867	-0.09878
	0.19511	-0.017	0.19378	-0.149	0.17911	-0.09886
	0.19556	-0.017	0.19422	-0.149	0.17956	-0.09892
	0.196	-0.017	0.19467	-0.149	0.18	-0.09898
	0.19644	-0.017	0.19511	-0.149	0.18044	-0.09901
	0.19689	-0.017	0.19556	-0.15	0.18089	-0.09902
	0.19733	-0.017	0.196	-0.15	0.18133	-0.09901
	0.19778	-0.017	0.19644	-0.15	0.18178	-0.09897
	0.19822	-0.017	0.19689	-0.15	0.18222	-0.09892
	0.19867	-0.017	0.19733	-0.15	0.18267	-0.09884
	0.19911	-0.017	0.19778	-0.15	0.18311	-0.09876
	0.19956	-0.017	0.19822	-0.15	0.18356	-0.09866
	0.2	-0.017	0.19867	-0.15	0.184	-0.09855
	0.20044	-0.017	0.19911	-0.15	0.18444	-0.09844
	0.20089	-0.017	0.19956	-0.15	0.18489	-0.09834
	0.20133	-0.017	0.2	-0.15	0.18533	-0.09824
	0.20178	-0.017	0.20044	-0.15	0.18578	-0.09815
	0.20222	-0.017	0.20089	-0.15	0.18622	-0.09808
	0.20267	-0.017	0.20133	-0.15	0.18667	-0.09802
	0.20311	-0.017	0.20178	-0.15	0.18711	-0.09799
	0.20356	-0.017	0.20222	-0.15	0.18756	-0.09797
	0.204	-0.017	0.20267	-0.15	0.188	-0.09797
	0.20444	-0.017	0.20311	-0.15	0.18844	-0.09798
	0.20489	-0.017	0.20356	-0.15	0.18889	-0.09801
	0.20533	-0.017	0.204	-0.151	0.18933	-0.09806
	0.20578	-0.017	0.20444	-0.151	0.18978	-0.09811
	0.20622	-0.017	0.20489	-0.151	0.19022	-0.09816
	0.20667	-0.017	0.20533	-0.151	0.19067	-0.09822
	0.20711	-0.017	0.20578	-0.151	0.19111	-0.09828
	0.20756	-0.017	0.20622	-0.151	0.19156	-0.09834
	0.208	-0.017	0.20667	-0.151	0.192	-0.09839
	0.20844	-0.017	0.20711	-0.151	0.19244	-0.09843
	0.20889	-0.017	0.20756	-0.151	0.19289	-0.09847
	0.20933	-0.017	0.208	-0.151	0.19333	-0.09849
	0.20978	-0.017	0.20844	-0.151	0.19378	-0.09851
	0.21022	-0.017	0.20889	-0.151	0.19422	-0.09852
	0.21067	-0.017	0.20933	-0.151	0.19467	-0.09852
	0.21111	-0.017	0.20978	-0.151	0.19511	-0.09852
	0.21156	-0.017	0.21022	-0.151	0.19556	-0.09852
	0.212	-0.017	0.21067	-0.151	0.196	-0.09852
	0.21244	-0.017	0.21111	-0.151	0.19644	-0.09852
	0.21289	-0.017	0.21156	-0.152	0.19689	-0.09852
	0.21333	-0.017	0.212	-0.152	0.19733	-0.09853
	0.21378	-0.017	0.21244	-0.152	0.19778	-0.09855
	0.21422	-0.017	0.21289	-0.152	0.19822	-0.09858
	0.21467	-0.017	0.21333	-0.152	0.19867	-0.09861
	0.21511	-0.017	0.21378	-0.152	0.19911	-0.09866
	0.21556	-0.017	0.21422	-0.152	0.19956	-0.09872
	0.216	-0.017	0.21467	-0.152	0.2	-0.09878
	0.21644	-0.017	0.21511	-0.152	0.20044	-0.09886
	0.21689	-0.017	0.21556	-0.152	0.20089	-0.09894
	0.21733	-0.017	0.216	-0.152	0.20133	-0.09903
	0.21778	-0.017	0.21644	-0.152	0.20178	-0.09912
	0.21822	-0.017	0.21689	-0.152	0.20222	-0.09922
	0.21867	-0.017	0.21733	-0.152	0.20267	-0.09932
	0.21911	-0.017	0.21778	-0.152	0.20311	-0.09942
	0.21956	-0.017	0.21822	-0.152	0.20356	-0.09952
	0.22	-0.017	0.21867	-0.153	0.204	-0.09961
	0.22044	-0.017	0.21911	-0.153	0.20444	-0.09971
	0.22089	-0.017	0.21956	-0.153	0.20489	-0.0998
	0.22133	-0.017	0.22	-0.153	0.20533	-0.09989
	0.22178	-0.017	0.22044	-0.153	0.20578	-0.09997
	0.22222	-0.017	0.22089	-0.153	0.20622	-0.10005
	0.22267	-0.017	0.22133	-0.153	0.20667	-0.10012
	0.22311	-0.017	0.22178	-0.153	0.20711	-0.10019
	0.22356	-0.017	0.22222	-0.153	0.20756	-0.10025
	0.224	-0.017	0.22267	-0.153	0.208	-0.10031
	0.22444	-0.017	0.22311	-0.153	0.20844	-0.10037
	0.22489	-0.017	0.22356	-0.153	0.20889	-0.10043
	0.22533	-0.017	0.224	-0.153	0.20933	-0.10049
	0.22578	-0.017	0.22444	-0.153	0.20978	-0.10056
	0.22622	-0.017	0.22489	-0.153	0.21022	-0.10062
	0.22667	-0.017	0.22533	-0.153	0.21067	-0.1007
	0.22711	-0.017	0.22578	-0.154	0.21111	-0.10078
	0.22756	-0.017	0.22622	-0.154	0.21156	-0.10086
	0.228	-0.017	0.22667	-0.154	0.212	-0.10096
	0.22844	-0.017	0.22711	-0.154	0.21244	-0.10107
	0.22889	-0.017	0.22756	-0.154	0.21289	-0.10118
	0.22933	-0.017	0.228	-0.154	0.21333	-0.1013
	0.22978	-0.017	0.22844	-0.154	0.21378	-0.10143
	0.23022	-0.017	0.22889	-0.154	0.21422	-0.10157
	0.23067	-0.017	0.22933	-0.154	0.21467	-0.10171
	0.23111	-0.017	0.22978	-0.154	0.21511	-0.10185
	0.23156	-0.017	0.23022	-0.154	0.21556	-0.10199
	0.232	-0.017	0.23067	-0.154	0.216	-0.10213
	0.23244	-0.017	0.23111	-0.154	0.21644	-0.10226
	0.23289	-0.017	0.23156	-0.154	0.21689	-0.10237
	0.23333	-0.017	0.232	-0.154	0.21733	-0.10248
	0.23378	-0.017	0.23244	-0.155	0.21778	-0.10256
	0.23422	-0.017	0.23289	-0.155	0.21822	-0.10263
	0.23467	-0.017	0.23333	-0.155	0.21867	-0.10268
	0.23511	-0.017	0.23378	-0.155	0.21911	-0.1027
	0.23556	-0.017	0.23422	-0.155	0.21956	-0.10271
	0.236	-0.017	0.23467	-0.155	0.22	-0.10269
	0.23644	-0.017	0.23511	-0.155	0.22044	-0.10266
	0.23689	-0.017	0.23556	-0.155	0.22089	-0.1026
	0.23733	-0.017	0.236	-0.155	0.22133	-0.10253
	0.23778	-0.017	0.23644	-0.155	0.22178	-0.10246
	0.23822	-0.017	0.23689	-0.155	0.22222	-0.10237
	0.23867	-0.017	0.23733	-0.155	0.22267	-0.10228
	0.23911	-0.017	0.23778	-0.155	0.22311	-0.10218
	0.23956	-0.017	0.23822	-0.155	0.22356	-0.10209
	0.24	-0.017	0.23867	-0.155	0.224	-0.10201
	0.24044	-0.017	0.23911	-0.156	0.22444	-0.10194
	0.24089	-0.017	0.23956	-0.156	0.22489	-0.10187
	0.24133	-0.017	0.24	-0.156	0.22533	-0.10182
	0.24178	-0.017	0.24044	-0.156	0.22578	-0.10178
	0.24222	-0.017	0.24089	-0.156	0.22622	-0.10176
	0.24267	-0.017	0.24133	-0.156	0.22667	-0.10174
	0.24311	-0.017	0.24178	-0.156	0.22711	-0.10174
	0.24356	-0.017	0.24222	-0.156	0.22756	-0.10174
	0.244	-0.017	0.24267	-0.156	0.228	-0.10175
	0.24444	-0.017	0.24311	-0.156	0.22844	-0.10177
	0.24489	-0.017	0.24356	-0.156	0.22889	-0.10179
	0.24533	-0.017	0.244	-0.156	0.22933	-0.1018
	0.24578	-0.017	0.24444	-0.156	0.22978	-0.10181
	0.24622	-0.017	0.24489	-0.156	0.23022	-0.10181
	0.24667	-0.017	0.24533	-0.156	0.23067	-0.10181
	0.24711	-0.017	0.24578	-0.156	0.23111	-0.10179
	0.24756	-0.017	0.24622	-0.157	0.23156	-0.10177
	0.248	-0.017	0.24667	-0.157	0.232	-0.10174
	0.24844	-0.017	0.24711	-0.157	0.23244	-0.1017
	0.24889	-0.017	0.24756	-0.157	0.23289	-0.10165
	0.24933	-0.017	0.248	-0.157	0.23333	-0.10159
	0.24978	-0.017	0.24844	-0.157	0.23378	-0.10153
	0.25022	-0.017	0.24889	-0.157	0.23422	-0.10146
	0.25067	-0.017	0.24933	-0.157	0.23467	-0.1014
	0.25111	-0.017	0.24978	-0.157	0.23511	-0.10133
	0.25156	-0.017	0.25022	-0.157	0.23556	-0.10128
	0.252	-0.018	0.25067	-0.157	0.236	-0.10122
	0.25244	-0.017	0.25111	-0.157	0.23644	-0.10118
	0.25289	-0.018	0.25156	-0.157	0.23689	-0.10114
	0.25333	-0.018	0.252	-0.157	0.23733	-0.10111
	0.25378	-0.017	0.25244	-0.158	0.23778	-0.10109
	0.25422	-0.018	0.25289	-0.158	0.23822	-0.10108
	0.25467	-0.017	0.25333	-0.158	0.23867	-0.10109
	0.25511	-0.017	0.25378	-0.158	0.23911	-0.1011
	0.25556	-0.017	0.25422	-0.158	0.23956	-0.10112
	0.256	-0.017	0.25467	-0.158	0.24	-0.10115
	0.25644	-0.018	0.25511	-0.158	0.24044	-0.10119
	0.25689	-0.018	0.25556	-0.158	0.24089	-0.10124
	0.25733	-0.017	0.256	-0.158	0.24133	-0.1013
	0.25778	-0.017	0.25644	-0.158	0.24178	-0.10136
	0.25822	-0.017	0.25689	-0.158	0.24222	-0.10142
	0.25867	-0.017	0.25733	-0.158	0.24267	-0.10149
	0.25911	-0.017	0.25778	-0.158	0.24311	-0.10156
	0.25956	-0.017	0.25822	-0.158	0.24356	-0.10164
	0.26	-0.017	0.25867	-0.159	0.244	-0.10172
	0.26044	-0.017	0.25911	-0.159	0.24444	-0.1018
	0.26089	-0.017	0.25956	-0.159	0.24489	-0.10188
	0.26133	-0.017	0.26	-0.159	0.24533	-0.10196
	0.26178	-0.017	0.26044	-0.159	0.24578	-0.10204
	0.26222	-0.017	0.26089	-0.159	0.24622	-0.10211
	0.26267	-0.017	0.26133	-0.159	0.24667	-0.10219
	0.26311	-0.018	0.26178	-0.159	0.24711	-0.10226
	0.26356	-0.017	0.26222	-0.159	0.24756	-0.10233
	0.264	-0.017	0.26267	-0.159	0.248	-0.1024
	0.26444	-0.018	0.26311	-0.159	0.24844	-0.10246
	0.26489	-0.017	0.26356	-0.159	0.24889	-0.10252
	0.26533	-0.018	0.264	-0.159	0.24933	-0.10257
	0.26578	-0.017	0.26444	-0.16	0.24978	-0.10262
	0.26622	-0.018	0.26489	-0.16	0.25022	-0.10267
	0.26667	-0.018	0.26533	-0.16	0.25067	-0.10271
	0.26711	-0.017	0.26578	-0.16	0.25111	-0.10275
	0.26756	-0.017	0.26622	-0.16	0.25156	-0.10279
	0.268	-0.018	0.26667	-0.16	0.252	-0.10283
	0.26844	-0.018	0.26711	-0.16	0.25244	-0.10287
	0.26889	-0.018	0.26756	-0.16	0.25289	-0.10291
	0.26933	-0.018	0.268	-0.16	0.25333	-0.10294
	0.26978	-0.018	0.26844	-0.16	0.25378	-0.10299
	0.27022	-0.018	0.26889	-0.16	0.25422	-0.10303
	0.27067	-0.017	0.26933	-0.16	0.25467	-0.10307
	0.27111	-0.017	0.26978	-0.16	0.25511	-0.10312
	0.27156	-0.018	0.27022	-0.161	0.25556	-0.10317
	0.272	-0.018	0.27067	-0.161	0.256	-0.10321
	0.27244	-0.018	0.27111	-0.161	0.25644	-0.10326
	0.27289	-0.017	0.27156	-0.161	0.25689	-0.10331
	0.27333	-0.017	0.272	-0.161	0.25733	-0.10336
	0.27378	-0.017	0.27244	-0.161	0.25778	-0.1034
	0.27422	-0.018	0.27289	-0.161	0.25822	-0.10344
	0.27467	-0.018	0.27333	-0.161	0.25867	-0.10349
	0.27511	-0.018	0.27378	-0.161	0.25911	-0.10353
	0.27556	-0.018	0.27422	-0.161	0.25956	-0.10356
	0.276	-0.018	0.27467	-0.161	0.26	-0.1036
	0.27644	-0.018	0.27511	-0.161	0.26044	-0.10364
	0.27689	-0.018	0.27556	-0.161	0.26089	-0.10368
	0.27733	-0.018	0.276	-0.161	0.26133	-0.10371
	0.27778	-0.018	0.27644	-0.161	0.26178	-0.10376
	0.27833	-0.018	0.27689	-0.162	0.26222	-0.1038
	0.27861	-0.018	0.27733	-0.162	0.26267	-0.10385
	0.27917	-0.018	0.27778	-0.162	0.26311	-0.10391
	0.27944	-0.018	0.27833	-0.162	0.26356	-0.10398
	0.28	-0.018	0.27861	-0.162	0.264	-0.10405
	0.28056	-0.018	0.27917	-0.162	0.26444	-0.10413
	0.28083	-0.018	0.27944	-0.162	0.26489	-0.10423
	0.28139	-0.018	0.28	-0.162	0.26533	-0.10433
	0.28167	-0.018	0.28056	-0.162	0.26578	-0.10444
	0.28222	-0.018	0.28083	-0.162	0.26622	-0.10457
	0.28278	-0.018	0.28139	-0.162	0.26667	-0.1047
	0.28306	-0.018	0.28167	-0.162	0.26711	-0.10484
	0.28361	-0.018	0.28222	-0.163	0.26756	-0.105
	0.28389	-0.018	0.28278	-0.163	0.268	-0.10516
	0.28444	-0.018	0.28306	-0.163	0.26844	-0.10533
	0.285	-0.018	0.28361	-0.163	0.26889	-0.1055
	0.28528	-0.018	0.28389	-0.163	0.26933	-0.10569
	0.28583	-0.017	0.28444	-0.163	0.26978	-0.10587
	0.28611	-0.018	0.285	-0.163	0.27022	-0.10607
	0.28667	-0.018	0.28528	-0.163	0.27067	-0.10627
	0.28722	-0.018	0.28583	-0.163	0.27111	-0.10647
	0.2875	-0.018	0.28611	-0.163	0.27156	-0.10667
	0.28806	-0.018	0.28667	-0.163	0.272	-0.10687
	0.28833	-0.018	0.28722	-0.163	0.27244	-0.10707
	0.28889	-0.018	0.2875	-0.164	0.27289	-0.10726
	0.28944	-0.018	0.28806	-0.164	0.27333	-0.10745
	0.28972	-0.018	0.28833	-0.164	0.27378	-0.10762
	0.29028	-0.018	0.28889	-0.164	0.27422	-0.10779
	0.29056	-0.018	0.28944	-0.164	0.27467	-0.10795
	0.29111	-0.018	0.28972	-0.164	0.27511	-0.10809
	0.29167	-0.018	0.29028	-0.164	0.27556	-0.10821
	0.29194	-0.018	0.29056	-0.164	0.276	-0.10831
	0.2925	-0.018	0.29111	-0.164	0.27644	-0.1084
	0.29278	-0.018	0.29167	-0.164	0.27689	-0.10847
	0.29333	-0.018	0.29194	-0.164	0.27733	-0.10853
	0.29389	-0.018	0.2925	-0.164	0.27778	-0.10857
	0.29417	-0.018	0.29278	-0.165	0.27833	-0.1086
	0.29472	-0.018	0.29333	-0.165	0.27861	-0.10861
	0.295	-0.018	0.29389	-0.165	0.27917	-0.10862
	0.29556	-0.018	0.29417	-0.165	0.27944	-0.10863
	0.29611	-0.018	0.29472	-0.165	0.28	-0.10863
	0.29639	-0.018	0.295	-0.165	0.28056	-0.10863
	0.29694	-0.018	0.29556	-0.165	0.28083	-0.10864
	0.29722	-0.018	0.29611	-0.165	0.28139	-0.10866
	0.29778	-0.018	0.29639	-0.165	0.28167	-0.10868
	0.29833	-0.018	0.29694	-0.165	0.28222	-0.10871
	0.29861	-0.018	0.29722	-0.165	0.28278	-0.10875
	0.29917	-0.018	0.29778	-0.166	0.28306	-0.10879
	0.29944	-0.018	0.29833	-0.166	0.28361	-0.10885
	0.3	-0.018	0.29861	-0.166	0.28389	-0.1089
	0.30056	-0.018	0.29917	-0.166	0.28444	-0.10896
	0.30083	-0.018	0.29944	-0.166	0.285	-0.10903
	0.30139	-0.018	0.3	-0.166	0.28528	-0.10909
	0.30167	-0.018	0.30056	-0.166	0.28583	-0.10915
	0.30222	-0.018	0.30083	-0.166	0.28611	-0.10921
	0.30278	-0.018	0.30139	-0.166	0.28667	-0.10926
	0.30306	-0.018	0.30167	-0.166	0.28722	-0.10932
	0.30361	-0.018	0.30222	-0.166	0.2875	-0.10937
	0.30389	-0.018	0.30278	-0.166	0.28806	-0.10943
	0.30444	-0.018	0.30306	-0.166	0.28833	-0.10949
	0.305	-0.018	0.30361	-0.167	0.28889	-0.10957
	0.30528	-0.018	0.30389	-0.167	0.28944	-0.10966
	0.30583	-0.018	0.30444	-0.167	0.28972	-0.10976
	0.30611	-0.018	0.305	-0.167	0.29028	-0.10989
	0.30667	-0.018	0.30528	-0.167	0.29056	-0.11003
	0.30722	-0.018	0.30583	-0.167	0.29111	-0.1102
	0.3075	-0.018	0.30611	-0.167	0.29167	-0.1104
	0.30806	-0.018	0.30667	-0.167	0.29194	-0.11061
	0.30833	-0.018	0.30722	-0.167	0.2925	-0.11084
	0.30889	-0.018	0.3075	-0.167	0.29278	-0.11107
	0.30944	-0.018	0.30806	-0.167	0.29333	-0.1113
	0.30972	-0.018	0.30833	-0.167	0.29389	-0.11151
	0.31028	-0.018	0.30889	-0.168	0.29417	-0.1117
	0.31056	-0.018	0.30944	-0.168	0.29472	-0.11185
	0.31111	-0.018	0.30972	-0.168	0.295	-0.11194
	0.31167	-0.018	0.31028	-0.168	0.29556	-0.11197
	0.31194	-0.018	0.31056	-0.168	0.29611	-0.11191
	0.3125	-0.018	0.31111	-0.168	0.29639	-0.11176
	0.31278	-0.018	0.31167	-0.168	0.29694	-0.11152
	0.31333	-0.018	0.31194	-0.168	0.29722	-0.11117
	0.31389	-0.018	0.3125	-0.168	0.29778	-0.11071
	0.31417	-0.018	0.31278	-0.168	0.29833	-0.11015
	0.31472	-0.018	0.31333	-0.169	0.29861	-0.10949
	0.315	-0.018	0.31389	-0.169	0.29917	-0.10874
	0.31556	-0.018	0.31417	-0.169	0.29944	-0.10791
	0.31611	-0.018	0.31472	-0.169	0.3	-0.10701
	0.31639	-0.018	0.315	-0.169	0.30056	-0.10608
	0.31694	-0.018	0.31556	-0.169	0.30083	-0.10511
	0.31722	-0.018	0.31611	-0.169	0.30139	-0.10415
	0.31778	-0.018	0.31639	-0.169	0.30167	-0.1032
	0.31833	-0.018	0.31694	-0.169	0.30222	-0.10229
	0.31861	-0.018	0.31722	-0.169	0.30278	-0.10144
	0.31917	-0.018	0.31778	-0.169	0.30306	-0.10065
	0.31944	-0.018	0.31833	-0.17	0.30361	-0.09996
	0.32	-0.018	0.31861	-0.17	0.30389	-0.09935
	0.32056	-0.018	0.31917	-0.17	0.30444	-0.09885
	0.32083	-0.018	0.31944	-0.17	0.305	-0.09845
	0.32139	-0.018	0.32	-0.17	0.30528	-0.09816
	0.32167	-0.018	0.32056	-0.17	0.30583	-0.09796
	0.32222	-0.018	0.32083	-0.17	0.30611	-0.09786
	0.32278	-0.018	0.32139	-0.17	0.30667	-0.09783
	0.32306	-0.018	0.32167	-0.17	0.30722	-0.09788
	0.32361	-0.018	0.32222	-0.17	0.3075	-0.09798
	0.32389	-0.018	0.32278	-0.17	0.30806	-0.09812
	0.32444	-0.018	0.32306	-0.171	0.30833	-0.0983
	0.325	-0.018	0.32361	-0.171	0.30889	-0.09849
	0.32528	-0.018	0.32389	-0.171	0.30944	-0.09869
	0.32583	-0.018	0.32444	-0.171	0.30972	-0.09888
	0.32611	-0.018	0.325	-0.171	0.31028	-0.09907
	0.32667	-0.018	0.32528	-0.171	0.31056	-0.09924
	0.32722	-0.018	0.32583	-0.171	0.31111	-0.09939
	0.3275	-0.018	0.32611	-0.171	0.31167	-0.09951
	0.32806	-0.018	0.32667	-0.171	0.31194	-0.09961
	0.32833	-0.018	0.32722	-0.171	0.3125	-0.0997
	0.32889	-0.018	0.3275	-0.171	0.31278	-0.09976
	0.32944	-0.018	0.32806	-0.172	0.31333	-0.09981
	0.32972	-0.018	0.32833	-0.172	0.31389	-0.09984
	0.33028	-0.018	0.32889	-0.172	0.31417	-0.09986
	0.33056	-0.018	0.32944	-0.172	0.31472	-0.09988
	0.33111	-0.018	0.32972	-0.172	0.315	-0.0999
	0.33167	-0.018	0.33028	-0.172	0.31556	-0.09991
	0.33194	-0.018	0.33056	-0.172	0.31611	-0.09992
	0.3325	-0.018	0.33111	-0.172	0.31639	-0.09993
	0.33278	-0.018	0.33167	-0.172	0.31694	-0.09994
	0.33333	-0.018	0.33194	-0.172	0.31722	-0.09995
	0.33389	-0.018	0.3325	-0.172	0.31778	-0.09996
	0.33417	-0.018	0.33278	-0.172	0.31833	-0.09997
	0.33472	-0.018	0.33333	-0.173	0.31861	-0.09998
	0.335	-0.018	0.33389	-0.173	0.31917	-0.09999
	0.33556	-0.018	0.33417	-0.173	0.31944	-0.1
	0.33611	-0.018	0.33472	-0.173	0.32	-0.10001
	0.33639	-0.018	0.335	-0.173	0.32056	-0.10002
	0.33694	-0.018	0.33556	-0.173	0.32083	-0.10003
	0.33722	-0.018	0.33611	-0.173	0.32139	-0.10004
	0.33778	-0.018	0.33639	-0.173	0.32167	-0.10005
	0.33833	-0.018	0.33694	-0.173	0.32222	-0.10007
	0.33861	-0.018	0.33722	-0.173	0.32278	-0.1001
	0.33917	-0.018	0.33778	-0.173	0.32306	-0.10014
	0.33944	-0.018	0.33833	-0.174	0.32361	-0.10018
	0.34	-0.018	0.33861	-0.174	0.32389	-0.10023
	0.34056	-0.018	0.33917	-0.174	0.32444	-0.10029
	0.34083	-0.018	0.33944	-0.174	0.325	-0.10036
	0.34139	-0.018	0.34	-0.174	0.32528	-0.10043
	0.34167	-0.018	0.34056	-0.174	0.32583	-0.1005
	0.34222	-0.018	0.34083	-0.174	0.32611	-0.10058
	0.34278	-0.018	0.34139	-0.174	0.32667	-0.10065
	0.34306	-0.018	0.34167	-0.174	0.32722	-0.10073
	0.34361	-0.018	0.34222	-0.174	0.3275	-0.10079
	0.34389	-0.018	0.34278	-0.175	0.32806	-0.10086
	0.34444	-0.018	0.34306	-0.175	0.32833	-0.10091
	0.345	-0.018	0.34361	-0.175	0.32889	-0.10096
	0.34528	-0.018	0.34389	-0.175	0.32944	-0.101
	0.34583	-0.018	0.34444	-0.175	0.32972	-0.10104
	0.34611	-0.018	0.345	-0.175	0.33028	-0.10106
	0.34667	-0.018	0.34528	-0.175	0.33056	-0.10109
	0.34722	-0.018	0.34583	-0.175	0.33111	-0.10111
	0.3475	-0.018	0.34611	-0.175	0.33167	-0.10114
	0.34806	-0.018	0.34667	-0.175	0.33194	-0.10116
	0.34833	-0.018	0.34722	-0.176	0.3325	-0.10119
	0.34889	-0.018	0.3475	-0.176	0.33278	-0.10123
	0.34944	-0.018	0.34806	-0.176	0.33333	-0.10127
	0.34972	-0.018	0.34833	-0.176	0.33389	-0.10131
	0.35028	-0.018	0.34889	-0.176	0.33417	-0.10137
	0.35056	-0.018	0.34944	-0.176	0.33472	-0.10143
	0.35111	-0.018	0.34972	-0.176	0.335	-0.10149
	0.35167	-0.018	0.35028	-0.176	0.33556	-0.10155
	0.35194	-0.018	0.35056	-0.176	0.33611	-0.10162
	0.3525	-0.018	0.35111	-0.177	0.33639	-0.10168
	0.35278	-0.018	0.35167	-0.177	0.33694	-0.10174
	0.35333	-0.018	0.35194	-0.177	0.33722	-0.10179
	0.35389	-0.018	0.3525	-0.177	0.33778	-0.10183
	0.35417	-0.018	0.35278	-0.177	0.33833	-0.10187
	0.35472	-0.018	0.35333	-0.177	0.33861	-0.10189
	0.355	-0.018	0.35389	-0.177	0.33917	-0.10191
	0.35556	-0.018	0.35417	-0.177	0.33944	-0.10192
	0.35611	-0.018	0.35472	-0.177	0.34	-0.10192
	0.35639	-0.018	0.355	-0.177	0.34056	-0.10191
	0.35694	-0.018	0.35556	-0.178	0.34083	-0.10191
	0.35722	-0.018	0.35611	-0.178	0.34139	-0.1019
	0.35778	-0.018	0.35639	-0.178	0.34167	-0.1019
	0.35833	-0.018	0.35694	-0.178	0.34222	-0.1019
	0.35861	-0.018	0.35722	-0.178	0.34278	-0.10191
	0.35917	-0.018	0.35778	-0.178	0.34306	-0.10193
	0.35944	-0.018	0.35833	-0.178	0.34361	-0.10196
	0.36	-0.018	0.35861	-0.178	0.34389	-0.102
	0.36056	-0.018	0.35917	-0.178	0.34444	-0.10205
	0.36083	-0.018	0.35944	-0.178	0.345	-0.10211
	0.36139	-0.018	0.36	-0.178	0.34528	-0.10218
	0.36167	-0.018	0.36056	-0.179	0.34583	-0.10226
	0.36222	-0.018	0.36083	-0.179	0.34611	-0.10234
	0.36278	-0.018	0.36139	-0.179	0.34667	-0.10243
	0.36306	-0.018	0.36167	-0.179	0.34722	-0.10252
	0.36361	-0.018	0.36222	-0.179	0.3475	-0.1026
	0.36389	-0.018	0.36278	-0.179	0.34806	-0.10269
	0.36444	-0.018	0.36306	-0.179	0.34833	-0.10277
	0.365	-0.018	0.36361	-0.179	0.34889	-0.10285
	0.36528	-0.018	0.36389	-0.179	0.34944	-0.10292
	0.36583	-0.018	0.36444	-0.18	0.34972	-0.10299
	0.36611	-0.018	0.365	-0.18	0.35028	-0.10306
	0.36667	-0.018	0.36528	-0.18	0.35056	-0.10311
	0.36722	-0.018	0.36583	-0.18	0.35111	-0.10317
	0.3675	-0.018	0.36611	-0.18	0.35167	-0.10322
	0.36806	-0.018	0.36667	-0.18	0.35194	-0.10327
	0.36833	-0.018	0.36722	-0.18	0.3525	-0.10332
	0.36889	-0.018	0.3675	-0.18	0.35278	-0.10337
	0.36944	-0.018	0.36806	-0.18	0.35333	-0.10342
	0.36972	-0.018	0.36833	-0.18	0.35389	-0.10347
	0.37028	-0.018	0.36889	-0.181	0.35417	-0.10353
	0.37056	-0.018	0.36944	-0.181	0.35472	-0.10358
	0.37111	-0.018	0.36972	-0.181	0.355	-0.10364
	0.37167	-0.018	0.37028	-0.181	0.35556	-0.10369
	0.37194	-0.018	0.37056	-0.181	0.35611	-0.10375
	0.3725	-0.018	0.37111	-0.181	0.35639	-0.1038
	0.37278	-0.018	0.37167	-0.181	0.35694	-0.10385
	0.37333	-0.018	0.37194	-0.181	0.35722	-0.1039
	0.37389	-0.018	0.3725	-0.181	0.35778	-0.10394
	0.37417	-0.018	0.37278	-0.182	0.35833	-0.10399
	0.37472	-0.018	0.37333	-0.182	0.35861	-0.10402
	0.375	-0.018	0.37389	-0.182	0.35917	-0.10406
	0.37556	-0.018	0.37417	-0.182	0.35944	-0.1041
	0.37611	-0.018	0.37472	-0.182	0.36	-0.10413
	0.37639	-0.018	0.375	-0.182	0.36056	-0.10417
	0.37694	-0.018	0.37556	-0.182	0.36083	-0.1042
	0.37722	-0.018	0.37611	-0.182	0.36139	-0.10425
	0.37778	-0.018	0.37639	-0.182	0.36167	-0.10429
	0.37833	-0.018	0.37694	-0.183	0.36222	-0.10434
	0.37861	-0.018	0.37722	-0.183	0.36278	-0.10439
	0.37917	-0.018	0.37778	-0.183	0.36306	-0.10446
	0.37944	-0.018	0.37833	-0.183	0.36361	-0.10452
	0.38	-0.018	0.37861	-0.183	0.36389	-0.10459
	0.38056	-0.018	0.37917	-0.183	0.36444	-0.10467
	0.38083	-0.018	0.37944	-0.183	0.365	-0.10475
	0.38139	-0.018	0.38	-0.183	0.36528	-0.10482
	0.38167	-0.018	0.38056	-0.183	0.36583	-0.1049
	0.38222	-0.018	0.38083	-0.184	0.36611	-0.10497
	0.38278	-0.018	0.38139	-0.184	0.36667	-0.10504
	0.38306	-0.018	0.38167	-0.184	0.36722	-0.10511
	0.38361	-0.018	0.38222	-0.184	0.3675	-0.10516
	0.38389	-0.018	0.38278	-0.184	0.36806	-0.1052
	0.38444	-0.018	0.38306	-0.184	0.36833	-0.10523
	0.385	-0.018	0.38361	-0.184	0.36889	-0.10525
	0.38528	-0.018	0.38389	-0.184	0.36944	-0.10525
	0.38583	-0.018	0.38444	-0.184	0.36972	-0.10525
	0.38611	-0.018	0.385	-0.184	0.37028	-0.10523
	0.38667	-0.018	0.38528	-0.185	0.37056	-0.1052
	0.38722	-0.018	0.38583	-0.185	0.37111	-0.10516
	0.3875	-0.018	0.38611	-0.185	0.37167	-0.10511
	0.38806	-0.018	0.38667	-0.185	0.37194	-0.10506
	0.38833	-0.018	0.38722	-0.185	0.3725	-0.10501
	0.38889	-0.018	0.3875	-0.185	0.37278	-0.10496
	0.38944	-0.018	0.38806	-0.185	0.37333	-0.10491
	0.38972	-0.018	0.38833	-0.185	0.37389	-0.10487
	0.39028	-0.018	0.38889	-0.185	0.37417	-0.10483
	0.39056	-0.018	0.38944	-0.186	0.37472	-0.10481
	0.39111	-0.018	0.38972	-0.186	0.375	-0.1048
	0.39167	-0.018	0.39028	-0.186	0.37556	-0.10482
	0.39194	-0.018	0.39056	-0.186	0.37611	-0.10484
	0.3925	-0.018	0.39111	-0.186	0.37639	-0.10489
	0.39278	-0.018	0.39167	-0.186	0.37694	-0.10496
	0.39333	-0.018	0.39194	-0.186	0.37722	-0.10505
	0.39389	-0.018	0.3925	-0.186	0.37778	-0.10516
	0.39417	-0.018	0.39278	-0.187	0.37833	-0.1053
	0.39472	-0.018	0.39333	-0.187	0.37861	-0.10544
	0.395	-0.018	0.39389	-0.187	0.37917	-0.10561
	0.39556	-0.018	0.39417	-0.187	0.37944	-0.10579
	0.39611	-0.018	0.39472	-0.187	0.38	-0.10599
	0.39639	-0.018	0.395	-0.187	0.38056	-0.10619
	0.39694	-0.018	0.39556	-0.187	0.38083	-0.10639
	0.39722	-0.018	0.39611	-0.187	0.38139	-0.1066
	0.39778	-0.018	0.39639	-0.187	0.38167	-0.1068
	0.39833	-0.018	0.39694	-0.188	0.38222	-0.107
	0.39861	-0.018	0.39722	-0.188	0.38278	-0.10719
	0.39917	-0.018	0.39778	-0.188	0.38306	-0.10737
	0.39944	-0.018	0.39833	-0.188	0.38361	-0.10753
	0.4	-0.018	0.39861	-0.188	0.38389	-0.10767
	0.40056	-0.018	0.39917	-0.188	0.38444	-0.10779
	0.40083	-0.018	0.39944	-0.188	0.385	-0.10789
	0.40139	-0.018	0.4	-0.188	0.38528	-0.10798
	0.40167	-0.018	0.40056	-0.189	0.38583	-0.10804
	0.40222	-0.018	0.40083	-0.189	0.38611	-0.10808
	0.40278	-0.018	0.40139	-0.189	0.38667	-0.1081
	0.40306	-0.018	0.40167	-0.189	0.38722	-0.10811
	0.40361	-0.018	0.40222	-0.189	0.3875	-0.10811
	0.40389	-0.018	0.40278	-0.189	0.38806	-0.10809
	0.40444	-0.018	0.40306	-0.189	0.38833	-0.10807
	0.405	-0.018	0.40361	-0.189	0.38889	-0.10805
	0.40528	-0.018	0.40389	-0.19	0.38944	-0.10802
	0.40583	-0.018	0.40444	-0.19	0.38972	-0.10799
	0.40611	-0.018	0.405	-0.19	0.39028	-0.10797
	0.40667	-0.018	0.40528	-0.19	0.39056	-0.10796
	0.40722	-0.018	0.40583	-0.19	0.39111	-0.10795
	0.4075	-0.018	0.40611	-0.19	0.39167	-0.10795
	0.40806	-0.018	0.40667	-0.19	0.39194	-0.10796
	0.40833	-0.018	0.40722	-0.19	0.3925	-0.10798
	0.40889	-0.018	0.4075	-0.191	0.39278	-0.10801
	0.40944	-0.018	0.40806	-0.191	0.39333	-0.10805
	0.40972	-0.018	0.40833	-0.191	0.39389	-0.1081
	0.41028	-0.018	0.40889	-0.191	0.39417	-0.10815
	0.41056	-0.018	0.40944	-0.191	0.39472	-0.10822
	0.41111	-0.018	0.40972	-0.191	0.395	-0.10828
	0.41167	-0.018	0.41028	-0.191	0.39556	-0.10835
	0.41194	-0.018	0.41056	-0.191	0.39611	-0.10842
	0.4125	-0.018	0.41111	-0.191	0.39639	-0.10849
	0.41278	-0.018	0.41167	-0.191	0.39694	-0.10857
	0.41333	-0.018	0.41194	-0.192	0.39722	-0.10863
	0.41389	-0.018	0.4125	-0.192	0.39778	-0.1087
	0.41417	-0.018	0.41278	-0.192	0.39833	-0.10876
	0.41472	-0.018	0.41333	-0.192	0.39861	-0.10882
	0.415	-0.018	0.41389	-0.192	0.39917	-0.10888
	0.41556	-0.018	0.41417	-0.192	0.39944	-0.10894
	0.41611	-0.018	0.41472	-0.192	0.4	-0.10899
	0.41639	-0.018	0.415	-0.192	0.40056	-0.10904
	0.41694	-0.018	0.41556	-0.193	0.40083	-0.10909
	0.41722	-0.018	0.41611	-0.193	0.40139	-0.10914
	0.41778	-0.018	0.41639	-0.193	0.40167	-0.10919
	0.41833	-0.019	0.41694	-0.193	0.40222	-0.10924
	0.41861	-0.018	0.41722	-0.193	0.40278	-0.1093
	0.41917	-0.018	0.41778	-0.193	0.40306	-0.10936
	0.41944	-0.018	0.41833	-0.193	0.40361	-0.10943
	0.42	-0.018	0.41861	-0.193	0.40389	-0.1095
	0.42056	-0.018	0.41917	-0.193	0.40444	-0.10958
	0.42083	-0.018	0.41944	-0.194	0.405	-0.10966
	0.42139	-0.018	0.42	-0.194	0.40528	-0.10974
	0.42167	-0.018	0.42056	-0.194	0.40583	-0.10984
	0.42222	-0.018	0.42083	-0.194	0.40611	-0.10993
	0.42278	-0.018	0.42139	-0.194	0.40667	-0.11003
	0.42306	-0.018	0.42167	-0.194	0.40722	-0.11012
	0.42361	-0.018	0.42222	-0.194	0.4075	-0.11022
	0.42389	-0.018	0.42278	-0.194	0.40806	-0.11031
	0.42444	-0.018	0.42306	-0.195	0.40833	-0.1104
	0.425	-0.018	0.42361	-0.195	0.40889	-0.11049
	0.42528	-0.018	0.42389	-0.195	0.40944	-0.11057
	0.42583	-0.018	0.42444	-0.195	0.40972	-0.11064
	0.42611	-0.018	0.425	-0.195	0.41028	-0.1107
	0.42667	-0.018	0.42528	-0.195	0.41056	-0.11075
	0.42722	-0.018	0.42583	-0.195	0.41111	-0.11079
	0.4275	-0.018	0.42611	-0.195	0.41167	-0.11082
	0.42806	-0.018	0.42667	-0.196	0.41194	-0.11084
	0.42833	-0.018	0.42722	-0.196	0.4125	-0.11086
	0.42889	-0.018	0.4275	-0.196	0.41278	-0.11086
	0.42944	-0.018	0.42806	-0.196	0.41333	-0.11086
	0.42972	-0.018	0.42833	-0.196	0.41389	-0.11086
	0.43028	-0.018	0.42889	-0.196	0.41417	-0.11085
	0.43056	-0.018	0.42944	-0.196	0.41472	-0.11085
	0.43111	-0.018	0.42972	-0.196	0.415	-0.11084
	0.43167	-0.018	0.43028	-0.197	0.41556	-0.11084
	0.43194	-0.018	0.43056	-0.197	0.41611	-0.11084
	0.4325	-0.018	0.43111	-0.197	0.41639	-0.11084
	0.43278	-0.018	0.43167	-0.197	0.41694	-0.11086
	0.43333	-0.018	0.43194	-0.197	0.41722	-0.11087
	0.43389	-0.018	0.4325	-0.197	0.41778	-0.1109
	0.43417	-0.018	0.43278	-0.197	0.41833	-0.11093
	0.43472	-0.018	0.43333	-0.197	0.41861	-0.11097
	0.435	-0.018	0.43389	-0.198	0.41917	-0.11101
	0.43556	-0.019	0.43417	-0.198	0.41944	-0.11106
	0.43611	-0.019	0.43472	-0.198	0.42	-0.11111
	0.43639	-0.018	0.435	-0.198	0.42056	-0.11117
	0.43694	-0.019	0.43556	-0.198	0.42083	-0.11124
	0.43722	-0.018	0.43611	-0.198	0.42139	-0.1113
	0.43778	-0.018	0.43639	-0.198	0.42167	-0.11137
	0.43833	-0.018	0.43694	-0.198	0.42222	-0.11144
	0.43861	-0.019	0.43722	-0.199	0.42278	-0.11152
	0.43917	-0.019	0.43778	-0.199	0.42306	-0.1116
	0.43944	-0.019	0.43833	-0.199	0.42361	-0.11167
	0.44	-0.019	0.43861	-0.199	0.42389	-0.11175
	0.44056	-0.019	0.43917	-0.199	0.42444	-0.11183
	0.44083	-0.018	0.43944	-0.199	0.425	-0.11192
	0.44139	-0.018	0.44	-0.199	0.42528	-0.112
	0.44167	-0.018	0.44056	-0.199	0.42583	-0.11208
	0.44222	-0.019	0.44083	-0.199	0.42611	-0.11216
	0.44278	-0.019	0.44139	-0.2	0.42667	-0.11224
	0.44306	-0.019	0.44167	-0.2	0.42722	-0.11232
	0.44361	-0.019	0.44222	-0.2	0.4275	-0.1124
	0.44389	-0.019	0.44278	-0.2	0.42806	-0.11247
	0.44444	-0.019	0.44306	-0.2	0.42833	-0.11254
	0.445	-0.019	0.44361	-0.2	0.42889	-0.1126
	0.44528	-0.018	0.44389	-0.2	0.42944	-0.11267
	0.44583	-0.019	0.44444	-0.2	0.42972	-0.11272
	0.44611	-0.018	0.445	-0.201	0.43028	-0.11278
	0.44667	-0.018	0.44528	-0.201	0.43056	-0.11283
	0.44722	-0.018	0.44583	-0.201	0.43111	-0.11287
	0.4475	-0.018	0.44611	-0.201	0.43167	-0.11292
	0.44806	-0.018	0.44667	-0.201	0.43194	-0.11296
	0.44833	-0.019	0.44722	-0.201	0.4325	-0.11299
	0.44889	-0.019	0.4475	-0.201	0.43278	-0.11303
	0.44944	-0.019	0.44806	-0.202	0.43333	-0.11306
	0.44972	-0.019	0.44833	-0.202	0.43389	-0.11309
	0.45028	-0.019	0.44889	-0.202	0.43417	-0.11312
	0.45056	-0.019	0.44944	-0.202	0.43472	-0.11314
	0.45111	-0.019	0.44972	-0.202	0.435	-0.11317
	0.45167	-0.019	0.45028	-0.202	0.43556	-0.11319
	0.45194	-0.019	0.45056	-0.202	0.43611	-0.1132
	0.4525	-0.019	0.45111	-0.202	0.43639	-0.11322
	0.45278	-0.019	0.45167	-0.203	0.43694	-0.11323
	0.45333	-0.019	0.45194	-0.203	0.43722	-0.11324
	0.45389	-0.019	0.4525	-0.203	0.43778	-0.11326
	0.45417	-0.019	0.45278	-0.203	0.43833	-0.11327
	0.45472	-0.019	0.45333	-0.203	0.43861	-0.11329
	0.455	-0.019	0.45389	-0.203	0.43917	-0.11332
	0.45556	-0.019	0.45417	-0.203	0.43944	-0.11335
	0.45611	-0.019	0.45472	-0.203	0.44	-0.11339
	0.45639	-0.019	0.455	-0.204	0.44056	-0.11345
	0.45694	-0.019	0.45556	-0.204	0.44083	-0.11353
	0.45722	-0.019	0.45611	-0.204	0.44139	-0.11362
	0.45778	-0.019	0.45639	-0.204	0.44167	-0.11373
	0.45833	-0.019	0.45694	-0.204	0.44222	-0.11385
	0.45861	-0.019	0.45722	-0.204	0.44278	-0.114
	0.45917	-0.019	0.45778	-0.204	0.44306	-0.11415
	0.45944	-0.019	0.45833	-0.204	0.44361	-0.11431
	0.46	-0.019	0.45861	-0.205	0.44389	-0.11448
	0.46056	-0.019	0.45917	-0.205	0.44444	-0.11465
	0.46083	-0.019	0.45944	-0.205	0.445	-0.1148
	0.46139	-0.019	0.46	-0.205	0.44528	-0.11493
	0.46167	-0.019	0.46056	-0.205	0.44583	-0.11504
	0.46222	-0.019	0.46083	-0.205	0.44611	-0.11512
	0.46278	-0.019	0.46139	-0.205	0.44667	-0.11515
	0.46306	-0.019	0.46167	-0.206	0.44722	-0.11513
	0.46361	-0.019	0.46222	-0.206	0.4475	-0.11506
	0.46389	-0.019	0.46278	-0.206	0.44806	-0.11493
	0.46444	-0.019	0.46306	-0.206	0.44833	-0.11474
	0.465	-0.019	0.46361	-0.206	0.44889	-0.11449
	0.46528	-0.019	0.46389	-0.206	0.44944	-0.11418
	0.46583	-0.019	0.46444	-0.206	0.44972	-0.11383
	0.46611	-0.019	0.465	-0.206	0.45028	-0.11342
	0.46667	-0.019	0.46528	-0.207	0.45056	-0.11298
	0.46722	-0.019	0.46583	-0.207	0.45111	-0.11252
	0.4675	-0.019	0.46611	-0.207	0.45167	-0.11204
	0.46806	-0.019	0.46667	-0.207	0.45194	-0.11156
	0.46833	-0.019	0.46722	-0.207	0.4525	-0.11109
	0.46889	-0.019	0.4675	-0.207	0.45278	-0.11064
	0.46944	-0.019	0.46806	-0.207	0.45333	-0.11022
	0.46972	-0.019	0.46833	-0.207	0.45389	-0.10984
	0.47028	-0.019	0.46889	-0.207	0.45417	-0.10952
	0.47056	-0.019	0.46944	-0.208	0.45472	-0.10924
	0.47111	-0.019	0.46972	-0.208	0.455	-0.10902
	0.47167	-0.019	0.47028	-0.208	0.45556	-0.10886
	0.47194	-0.019	0.47056	-0.208	0.45611	-0.10875
	0.4725	-0.019	0.47111	-0.208	0.45639	-0.10868
	0.47278	-0.019	0.47167	-0.208	0.45694	-0.10866
	0.47333	-0.019	0.47194	-0.208	0.45722	-0.10868
	0.47389	-0.019	0.4725	-0.208	0.45778	-0.10873
	0.47417	-0.019	0.47278	-0.209	0.45833	-0.10879
	0.47472	-0.019	0.47333	-0.209	0.45861	-0.10886
	0.475	-0.019	0.47389	-0.209	0.45917	-0.10894
	0.47556	-0.019	0.47417	-0.209	0.45944	-0.10902
	0.47611	-0.019	0.47472	-0.209	0.46	-0.10909
	0.47639	-0.019	0.475	-0.209	0.46056	-0.10914
	0.47694	-0.019	0.47556	-0.209	0.46083	-0.10918
	0.47722	-0.019	0.47611	-0.21	0.46139	-0.10921
	0.47778	-0.019	0.47639	-0.21	0.46167	-0.10922
	0.47833	-0.019	0.47694	-0.21	0.46222	-0.10922
	0.47861	-0.019	0.47722	-0.21	0.46278	-0.10921
	0.47917	-0.019	0.47778	-0.21	0.46306	-0.1092
	0.47944	-0.019	0.47833	-0.21	0.46361	-0.10918
	0.48	-0.019	0.47861	-0.21	0.46389	-0.10917
	0.48056	-0.019	0.47917	-0.21	0.46444	-0.10917
	0.48083	-0.019	0.47944	-0.211	0.465	-0.10919
	0.48139	-0.019	0.48	-0.211	0.46528	-0.10921
	0.48167	-0.019	0.48056	-0.211	0.46583	-0.10926
	0.48222	-0.019	0.48083	-0.211	0.46611	-0.10932
	0.48278	-0.019	0.48139	-0.211	0.46667	-0.1094
	0.48306	-0.019	0.48167	-0.211	0.46722	-0.10949
	0.48361	-0.019	0.48222	-0.211	0.4675	-0.1096
	0.48389	-0.019	0.48278	-0.211	0.46806	-0.10972
	0.48444	-0.019	0.48306	-0.212	0.46833	-0.10984
	0.485	-0.019	0.48361	-0.212	0.46889	-0.10996
	0.48528	-0.019	0.48389	-0.212	0.46944	-0.11008
	0.48583	-0.019	0.48444	-0.212	0.46972	-0.1102
	0.48611	-0.019	0.485	-0.212	0.47028	-0.1103
	0.48667	-0.019	0.48528	-0.212	0.47056	-0.11039
	0.48722	-0.019	0.48583	-0.212	0.47111	-0.11047
	0.4875	-0.019	0.48611	-0.213	0.47167	-0.11053
	0.48806	-0.019	0.48667	-0.213	0.47194	-0.11058
	0.48833	-0.019	0.48722	-0.213	0.4725	-0.11061
	0.48889	-0.019	0.4875	-0.213	0.47278	-0.11062
	0.48944	-0.019	0.48806	-0.213	0.47333	-0.11063
	0.48972	-0.019	0.48833	-0.213	0.47389	-0.11063
	0.49028	-0.019	0.48889	-0.213	0.47417	-0.11062
	0.49056	-0.019	0.48944	-0.213	0.47472	-0.11062
	0.49111	-0.019	0.48972	-0.214	0.475	-0.11061
	0.49167	-0.019	0.49028	-0.214	0.47556	-0.1106
	0.49194	-0.019	0.49056	-0.214	0.47611	-0.1106
	0.4925	-0.019	0.49111	-0.214	0.47639	-0.11061
	0.49278	-0.019	0.49167	-0.214	0.47694	-0.11063
	0.49333	-0.019	0.49194	-0.214	0.47722	-0.11065
	0.49389	-0.019	0.4925	-0.214	0.47778	-0.11068
	0.49417	-0.019	0.49278	-0.214	0.47833	-0.11072
	0.49472	-0.019	0.49333	-0.215	0.47861	-0.11077
	0.495	-0.019	0.49389	-0.215	0.47917	-0.11082
	0.49556	-0.019	0.49417	-0.215	0.47944	-0.11088
	0.49611	-0.019	0.49472	-0.215	0.48	-0.11094
	0.49639	-0.019	0.495	-0.215	0.48056	-0.111
	0.49694	-0.019	0.49556	-0.215	0.48083	-0.11106
	0.49722	-0.019	0.49611	-0.215	0.48139	-0.11111
	0.49778	-0.019	0.49639	-0.215	0.48167	-0.11117
	0.49833	-0.019	0.49694	-0.216	0.48222	-0.11122
	0.49861	-0.019	0.49722	-0.216	0.48278	-0.11126
	0.49917	-0.019	0.49778	-0.216	0.48306	-0.11131
	0.49944	-0.019	0.49833	-0.216	0.48361	-0.11135
	0.5	-0.019	0.49861	-0.216	0.48389	-0.11138
	0.50056	-0.019	0.49917	-0.216	0.48444	-0.11142
	0.50083	-0.019	0.49944	-0.216	0.485	-0.11146
	0.50139	-0.019	0.5	-0.216	0.48528	-0.1115
	0.50167	-0.019	0.50056	-0.217	0.48583	-0.11154
	0.50222	-0.019	0.50083	-0.217	0.48611	-0.11158
	0.50278	-0.019	0.50139	-0.217	0.48667	-0.11163
	0.50306	-0.019	0.50167	-0.217	0.48722	-0.11169
	0.50361	-0.019	0.50222	-0.217	0.4875	-0.11175
	0.50389	-0.019	0.50278	-0.217	0.48806	-0.11181
	0.50444	-0.019	0.50306	-0.217	0.48833	-0.11188
	0.505	-0.019	0.50361	-0.218	0.48889	-0.11195
	0.50528	-0.019	0.50389	-0.218	0.48944	-0.11203
	0.50583	-0.019	0.50444	-0.218	0.48972	-0.11212
	0.50611	-0.019	0.505	-0.218	0.49028	-0.1122
	0.50667	-0.019	0.50528	-0.218	0.49056	-0.11228
	0.50722	-0.019	0.50583	-0.218	0.49111	-0.11237
	0.5075	-0.019	0.50611	-0.218	0.49167	-0.11246
	0.50806	-0.019	0.50667	-0.218	0.49194	-0.11254
	0.50833	-0.019	0.50722	-0.219	0.4925	-0.11262
	0.50889	-0.019	0.5075	-0.219	0.49278	-0.11271
	0.50944	-0.019	0.50806	-0.219	0.49333	-0.11279
	0.50972	-0.019	0.50833	-0.219	0.49389	-0.11287
	0.51028	-0.019	0.50889	-0.219	0.49417	-0.11295
	0.51056	-0.019	0.50944	-0.219	0.49472	-0.11303
	0.51111	-0.019	0.50972	-0.219	0.495	-0.11311
	0.51167	-0.019	0.51028	-0.219	0.49556	-0.1132
	0.51194	-0.019	0.51056	-0.22	0.49611	-0.11328
	0.5125	-0.019	0.51111	-0.22	0.49639	-0.11338
	0.51278	-0.019	0.51167	-0.22	0.49694	-0.11348
	0.51333	-0.019	0.51194	-0.22	0.49722	-0.11358
	0.51389	-0.019	0.5125	-0.22	0.49778	-0.11369
	0.51417	-0.019	0.51278	-0.22	0.49833	-0.11381
	0.51472	-0.019	0.51333	-0.22	0.49861	-0.11393
	0.515	-0.019	0.51389	-0.22	0.49917	-0.11406
	0.51556	-0.019	0.51417	-0.22	0.49944	-0.11419
	0.51611	-0.019	0.51472	-0.221	0.5	-0.11432
	0.51639	-0.019	0.515	-0.221	0.50056	-0.11446
	0.51694	-0.019	0.51556	-0.221	0.50083	-0.11459
	0.51722	-0.019	0.51611	-0.221	0.50139	-0.11471
	0.51778	-0.019	0.51639	-0.221	0.50167	-0.11484
	0.51833	-0.019	0.51694	-0.223	0.50222	-0.11495
	0.51861	-0.019	0.51722	-0.221	0.50278	-0.11506
	0.51917	-0.019	0.51778	-0.222	0.50306	-0.11516
	0.51944	-0.019	0.51833	-0.222	0.50361	-0.11525
	0.52	-0.019	0.51861	-0.222	0.50389	-0.11533
	0.52056	-0.019	0.51917	-0.222	0.50444	-0.1154
	0.52083	-0.019	0.51944	-0.222	0.505	-0.11545
	0.52139	-0.019	0.52	-0.222	0.50528	-0.1155
	0.52167	-0.019	0.52056	-0.222	0.50583	-0.11554
	0.52222	-0.019	0.52083	-0.222	0.50611	-0.11558
	0.52278	-0.019	0.52139	-0.223	0.50667	-0.11561
	0.52306	-0.019	0.52167	-0.223	0.50722	-0.11563
	0.52361	-0.019	0.52222	-0.223	0.5075	-0.11565
	0.52389	-0.019	0.52278	-0.223	0.50806	-0.11567
	0.52444	-0.019	0.52306	-0.223	0.50833	-0.11569
	0.525	-0.019	0.52361	-0.223	0.50889	-0.1157
	0.52528	-0.019	0.52389	-0.223	0.50944	-0.11572
	0.52583	-0.019	0.52444	-0.223	0.50972	-0.11574
	0.52611	-0.019	0.525	-0.224	0.51028	-0.11576
	0.52667	-0.019	0.52528	-0.224	0.51056	-0.11578
	0.52722	-0.019	0.52583	-0.224	0.51111	-0.11581
	0.5275	-0.019	0.52611	-0.224	0.51167	-0.11584
	0.52806	-0.019	0.52667	-0.224	0.51194	-0.11586
	0.52833	-0.019	0.52722	-0.224	0.5125	-0.11589
	0.52889	-0.019	0.5275	-0.224	0.51278	-0.11592
	0.52944	-0.019	0.52806	-0.224	0.51333	-0.11596
	0.52972	-0.019	0.52833	-0.225	0.51389	-0.116
	0.53028	-0.019	0.52889	-0.225	0.51417	-0.11604
	0.53056	-0.019	0.52944	-0.225	0.51472	-0.11609
	0.53111	-0.019	0.52972	-0.225	0.515	-0.11614
	0.53167	-0.019	0.53028	-0.225	0.51556	-0.11619
	0.53194	-0.019	0.53056	-0.225	0.51611	-0.11626
	0.5325	-0.019	0.53111	-0.225	0.51639	-0.11633
	0.53278	-0.019	0.53167	-0.225	0.51694	-0.11642
	0.53333	-0.019	0.53194	-0.226	0.51722	-0.11651
	0.53389	-0.019	0.5325	-0.226	0.51778	-0.11661
	0.53417	-0.019	0.53278	-0.226	0.51833	-0.11671
	0.53472	-0.019	0.53333	-0.226	0.51861	-0.11683
	0.535	-0.019	0.53389	-0.226	0.51917	-0.11695
	0.53556	-0.019	0.53417	-0.226	0.51944	-0.11708
	0.53611	-0.019	0.53472	-0.226	0.52	-0.1172
	0.53639	-0.019	0.535	-0.226	0.52056	-0.11734
	0.53694	-0.019	0.53556	-0.227	0.52083	-0.11747
	0.53722	-0.019	0.53611	-0.227	0.52139	-0.1176
	0.53778	-0.019	0.53639	-0.227	0.52167	-0.11772
	0.53833	-0.019	0.53694	-0.227	0.52222	-0.11784
	0.53861	-0.019	0.53722	-0.227	0.52278	-0.11796
	0.53917	-0.019	0.53778	-0.227	0.52306	-0.11807
	0.53944	-0.019	0.53833	-0.227	0.52361	-0.11817
	0.54	-0.019	0.53861	-0.227	0.52389	-0.11827
	0.54056	-0.019	0.53917	-0.227	0.52444	-0.11836
	0.54083	-0.019	0.53944	-0.228	0.525	-0.11845
	0.54139	-0.019	0.54	-0.228	0.52528	-0.11854
	0.54167	-0.019	0.54056	-0.228	0.52583	-0.11863
	0.54222	-0.019	0.54083	-0.228	0.52611	-0.11872
	0.54278	-0.019	0.54139	-0.228	0.52667	-0.11881
	0.54306	-0.019	0.54167	-0.228	0.52722	-0.11891
	0.54361	-0.019	0.54222	-0.228	0.5275	-0.11901
	0.54389	-0.019	0.54278	-0.228	0.52806	-0.11911
	0.54444	-0.019	0.54306	-0.228	0.52833	-0.11923
	0.545	-0.019	0.54361	-0.229	0.52889	-0.11934
	0.54528	-0.019	0.54389	-0.229	0.52944	-0.11947
	0.54583	-0.019	0.54444	-0.229	0.52972	-0.1196
	0.54611	-0.019	0.545	-0.229	0.53028	-0.11973
	0.54667	-0.019	0.54528	-0.229	0.53056	-0.11986
	0.54722	-0.019	0.54583	-0.229	0.53111	-0.12
	0.5475	-0.019	0.54611	-0.229	0.53167	-0.12013
	0.54806	-0.019	0.54667	-0.229	0.53194	-0.12026
	0.54833	-0.019	0.54722	-0.229	0.5325	-0.12038
	0.54889	-0.019	0.5475	-0.23	0.53278	-0.1205
	0.54944	-0.019	0.54806	-0.23	0.53333	-0.12062
	0.54972	-0.019	0.54833	-0.23	0.53389	-0.12072
	0.55028	-0.019	0.54889	-0.23	0.53417	-0.12082
	0.55056	-0.019	0.54944	-0.23	0.53472	-0.12092
	0.55111	-0.019	0.54972	-0.23	0.535	-0.12101
	0.55167	-0.019	0.55028	-0.23	0.53556	-0.12109
	0.55194	-0.019	0.55056	-0.23	0.53611	-0.12118
	0.5525	-0.019	0.55111	-0.231	0.53639	-0.12126
	0.55278	-0.019	0.55167	-0.231	0.53694	-0.12135
	0.55333	-0.019	0.55194	-0.231	0.53722	-0.12143
	0.55389	-0.019	0.5525	-0.231	0.53778	-0.12152
	0.55417	-0.019	0.55278	-0.231	0.53833	-0.12162
	0.55472	-0.019	0.55333	-0.231	0.53861	-0.12172
	0.555	-0.019	0.55389	-0.231	0.53917	-0.12182
	0.55556	-0.019	0.55417	-0.231	0.53944	-0.12193
	0.55611	-0.019	0.55472	-0.231	0.54	-0.12205
	0.55639	-0.019	0.555	-0.232	0.54056	-0.12216
	0.55694	-0.019	0.55556	-0.232	0.54083	-0.12227
	0.55722	-0.019	0.55611	-0.232	0.54139	-0.12238
	0.55778	-0.019	0.55639	-0.232	0.54167	-0.12248
	0.55833	-0.019	0.55694	-0.232	0.54222	-0.12258
	0.55861	-0.019	0.55722	-0.232	0.54278	-0.12266
	0.55917	-0.019	0.55778	-0.232	0.54306	-0.12273
	0.55944	-0.019	0.55833	-0.232	0.54361	-0.12279
	0.56	-0.019	0.55861	-0.233	0.54389	-0.12282
	0.56056	-0.019	0.55917	-0.233	0.54444	-0.12283
	0.56083	-0.019	0.55944	-0.233	0.545	-0.12283
	0.56139	-0.019	0.56	-0.233	0.54528	-0.1228
	0.56167	-0.019	0.56056	-0.233	0.54583	-0.12275
	0.56222	-0.019	0.56083	-0.233	0.54611	-0.12268
	0.56278	-0.019	0.56139	-0.233	0.54667	-0.12259
	0.56306	-0.019	0.56167	-0.233	0.54722	-0.12249
	0.56361	-0.019	0.56222	-0.233	0.5475	-0.12238
	0.56389	-0.019	0.56278	-0.233	0.54806	-0.12225
	0.56444	-0.019	0.56306	-0.234	0.54833	-0.12212
	0.565	-0.019	0.56361	-0.234	0.54889	-0.122
	0.56528	-0.019	0.56389	-0.234	0.54944	-0.12187
	0.56583	-0.019	0.56444	-0.234	0.54972	-0.12175
	0.56611	-0.019	0.565	-0.234	0.55028	-0.12165
	0.56667	-0.019	0.56528	-0.234	0.55056	-0.12155
	0.56722	-0.019	0.56583	-0.234	0.55111	-0.12148
	0.5675	-0.019	0.56611	-0.234	0.55167	-0.12141
	0.56806	-0.019	0.56667	-0.234	0.55194	-0.12137
	0.56833	-0.019	0.56722	-0.235	0.5525	-0.12135
	0.56889	-0.019	0.5675	-0.235	0.55278	-0.12134
	0.56944	-0.019	0.56806	-0.235	0.55333	-0.12135
	0.56972	-0.019	0.56833	-0.235	0.55389	-0.12137
	0.57028	-0.019	0.56889	-0.235	0.55417	-0.1214
	0.57056	-0.019	0.56944	-0.235	0.55472	-0.12144
	0.57111	-0.019	0.56972	-0.235	0.555	-0.12149
	0.57167	-0.019	0.57028	-0.235	0.55556	-0.12154
	0.57194	-0.019	0.57056	-0.235	0.55611	-0.12159
	0.5725	-0.019	0.57111	-0.235	0.55639	-0.12164
	0.57278	-0.019	0.57167	-0.236	0.55694	-0.12169
	0.57333	-0.019	0.57194	-0.236	0.55722	-0.12173
	0.57389	-0.019	0.5725	-0.236	0.55778	-0.12177
	0.57417	-0.019	0.57278	-0.236	0.55833	-0.12181
	0.57472	-0.019	0.57333	-0.236	0.55861	-0.12184
	0.575	-0.019	0.57389	-0.236	0.55917	-0.12187
	0.57556	-0.019	0.57417	-0.236	0.55944	-0.1219
	0.57611	-0.019	0.57472	-0.236	0.56	-0.12193
	0.57639	-0.019	0.575	-0.236	0.56056	-0.12196
	0.57694	-0.019	0.57556	-0.237	0.56083	-0.122
	0.57722	-0.019	0.57611	-0.237	0.56139	-0.12204
	0.57778	-0.019	0.57639	-0.237	0.56167	-0.12209
	0.57833	-0.019	0.57694	-0.237	0.56222	-0.12214
	0.57861	-0.019	0.57722	-0.237	0.56278	-0.1222
	0.57917	-0.019	0.57778	-0.237	0.56306	-0.12227
	0.57944	-0.019	0.57833	-0.237	0.56361	-0.12233
	0.58	-0.019	0.57861	-0.237	0.56389	-0.1224
	0.58056	-0.019	0.57917	-0.237	0.56444	-0.12246
	0.58083	-0.019	0.57944	-0.237	0.565	-0.12253
	0.58139	-0.019	0.58	-0.238	0.56528	-0.12258
	0.58167	-0.019	0.58056	-0.238	0.56583	-0.12264
	0.58222	-0.019	0.58083	-0.238	0.56611	-0.12268
	0.58278	-0.019	0.58139	-0.238	0.56667	-0.12272
	0.58306	-0.019	0.58167	-0.238	0.56722	-0.12275
	0.58361	-0.019	0.58222	-0.238	0.5675	-0.12278
	0.58389	-0.019	0.58278	-0.238	0.56806	-0.12281
	0.58444	-0.019	0.58306	-0.238	0.56833	-0.12284
	0.585	-0.019	0.58361	-0.238	0.56889	-0.12288
	0.58528	-0.019	0.58389	-0.238	0.56944	-0.12293
	0.58583	-0.019	0.58444	-0.239	0.56972	-0.12298
	0.58611	-0.019	0.585	-0.239	0.57028	-0.12306
	0.58667	-0.019	0.58528	-0.239	0.57056	-0.12315
	0.58722	-0.019	0.58583	-0.239	0.57111	-0.12326
	0.5875	-0.019	0.58611	-0.239	0.57167	-0.12339
	0.58806	-0.019	0.58667	-0.239	0.57194	-0.12354
	0.58833	-0.019	0.58722	-0.239	0.5725	-0.12369
	0.58889	-0.019	0.5875	-0.239	0.57278	-0.12385
	0.58944	-0.019	0.58806	-0.239	0.57333	-0.124
	0.58972	-0.019	0.58833	-0.239	0.57389	-0.12413
	0.59028	-0.019	0.58889	-0.24	0.57417	-0.12424
	0.59056	-0.019	0.58944	-0.24	0.57472	-0.12431
	0.59111	-0.019	0.58972	-0.24	0.575	-0.12432
	0.59167	-0.019	0.59028	-0.24	0.57556	-0.12428
	0.59194	-0.019	0.59056	-0.24	0.57611	-0.12417
	0.5925	-0.019	0.59111	-0.24	0.57639	-0.12397
	0.59278	-0.019	0.59167	-0.24	0.57694	-0.12369
	0.59333	-0.019	0.59194	-0.24	0.57722	-0.12333
	0.59389	-0.019	0.5925	-0.24	0.57778	-0.12287
	0.59417	-0.019	0.59278	-0.24	0.57833	-0.12233
	0.59472	-0.019	0.59333	-0.241	0.57861	-0.12172
	0.595	-0.019	0.59389	-0.241	0.57917	-0.12104
	0.59556	-0.019	0.59417	-0.241	0.57944	-0.1203
	0.59611	-0.019	0.59472	-0.241	0.58	-0.11953
	0.59639	-0.019	0.595	-0.241	0.58056	-0.11873
	0.59694	-0.019	0.59556	-0.241	0.58083	-0.11793
	0.59722	-0.019	0.59611	-0.241	0.58139	-0.11714
	0.59778	-0.019	0.59639	-0.241	0.58167	-0.11639
	0.59833	-0.019	0.59694	-0.241	0.58222	-0.11568
	0.59861	-0.019	0.59722	-0.241	0.58278	-0.11503
	0.59917	-0.019	0.59778	-0.241	0.58306	-0.11446
	0.59944	-0.019	0.59833	-0.242	0.58361	-0.11396
	0.6	-0.019	0.59861	-0.242	0.58389	-0.11354
	0.60056	-0.019	0.59917	-0.242	0.58444	-0.11322
	0.60083	-0.019	0.59944	-0.242	0.585	-0.11297
	0.60139	-0.019	0.6	-0.242	0.58528	-0.1128
	0.60167	-0.019	0.60056	-0.242	0.58583	-0.11271
	0.60222	-0.019	0.60083	-0.242	0.58611	-0.11267
	0.60278	-0.019	0.60139	-0.242	0.58667	-0.11269
	0.60306	-0.019	0.60167	-0.242	0.58722	-0.11274
	0.60361	-0.019	0.60222	-0.242	0.5875	-0.11283
	0.60389	-0.019	0.60278	-0.243	0.58806	-0.11293
	0.60444	-0.019	0.60306	-0.243	0.58833	-0.11303
	0.605	-0.019	0.60361	-0.243	0.58889	-0.11314
	0.60528	-0.019	0.60389	-0.243	0.58944	-0.11324
	0.60583	-0.019	0.60444	-0.243	0.58972	-0.11332
	0.60611	-0.019	0.605	-0.243	0.59028	-0.11339
	0.60667	-0.019	0.60528	-0.243	0.59056	-0.11344
	0.60722	-0.019	0.60583	-0.243	0.59111	-0.11348
	0.6075	-0.019	0.60611	-0.243	0.59167	-0.11351
	0.60806	-0.019	0.60667	-0.243	0.59194	-0.11352
	0.60833	-0.019	0.60722	-0.243	0.5925	-0.11353
	0.60889	-0.019	0.6075	-0.243	0.59278	-0.11354
	0.60944	-0.019	0.60806	-0.243	0.59333	-0.11355
	0.60972	-0.019	0.60833	-0.244	0.59389	-0.11357
	0.61028	-0.019	0.60889	-0.244	0.59417	-0.11359
	0.61056	-0.019	0.60944	-0.244	0.59472	-0.11363
	0.61111	-0.019	0.60972	-0.244	0.595	-0.11367
	0.61167	-0.019	0.61028	-0.244	0.59556	-0.11372
	0.61194	-0.019	0.61056	-0.244	0.59611	-0.11379
	0.6125	-0.019	0.61111	-0.244	0.59639	-0.11385
	0.61278	-0.019	0.61167	-0.244	0.59694	-0.11392
	0.61333	-0.019	0.61194	-0.244	0.59722	-0.11399
	0.61389	-0.019	0.6125	-0.244	0.59778	-0.11406
	0.61417	-0.019	0.61278	-0.244	0.59833	-0.11412
	0.61472	-0.019	0.61333	-0.245	0.59861	-0.11417
	0.615	-0.019	0.61389	-0.245	0.59917	-0.11421
	0.61556	-0.019	0.61417	-0.245	0.59944	-0.11424
	0.61611	-0.019	0.61472	-0.245	0.6	-0.11425
	0.61639	-0.019	0.615	-0.245	0.60056	-0.11426
	0.61694	-0.019	0.61556	-0.245	0.60083	-0.11425
	0.61722	-0.019	0.61611	-0.245	0.60139	-0.11424
	0.61778	-0.019	0.61639	-0.245	0.60167	-0.11422
	0.61833	-0.019	0.61694	-0.245	0.60222	-0.1142
	0.61861	-0.019	0.61722	-0.245	0.60278	-0.11418
	0.61917	-0.019	0.61778	-0.245	0.60306	-0.11417
	0.61944	-0.019	0.61833	-0.246	0.60361	-0.11415
	0.62	-0.019	0.61861	-0.246	0.60389	-0.11415
	0.62056	-0.019	0.61917	-0.246	0.60444	-0.11415
	0.62083	-0.019	0.61944	-0.246	0.605	-0.11416
	0.62139	-0.019	0.62	-0.246	0.60528	-0.11418
	0.62167	-0.019	0.62056	-0.246	0.60583	-0.11421
	0.62222	-0.019	0.62083	-0.246	0.60611	-0.11425
	0.62278	-0.019	0.62139	-0.246	0.60667	-0.11429
	0.62306	-0.019	0.62167	-0.246	0.60722	-0.11435
	0.62361	-0.019	0.62222	-0.246	0.6075	-0.11441
	0.62389	-0.019	0.62278	-0.246	0.60806	-0.11447
	0.62444	-0.019	0.62306	-0.247	0.60833	-0.11453
	0.625	-0.019	0.62361	-0.247	0.60889	-0.1146
	0.62528	-0.019	0.62389	-0.247	0.60944	-0.11467
	0.62583	-0.019	0.62444	-0.247	0.60972	-0.11474
	0.62611	-0.019	0.625	-0.247	0.61028	-0.11481
	0.62667	-0.019	0.62528	-0.247	0.61056	-0.11488
	0.62722	-0.019	0.62583	-0.247	0.61111	-0.11495
	0.6275	-0.019	0.62611	-0.247	0.61167	-0.11502
	0.62806	-0.019	0.62667	-0.247	0.61194	-0.11509
	0.62833	-0.019	0.62722	-0.247	0.6125	-0.11516
	0.62889	-0.019	0.6275	-0.247	0.61278	-0.11523
	0.62944	-0.019	0.62806	-0.247	0.61333	-0.1153
	0.62972	-0.019	0.62833	-0.247	0.61389	-0.11537
	0.63028	-0.019	0.62889	-0.247	0.61417	-0.11544
	0.63056	-0.019	0.62944	-0.248	0.61472	-0.11551
	0.63111	-0.019	0.62972	-0.248	0.615	-0.11557
	0.63167	-0.019	0.63028	-0.248	0.61556	-0.11563
	0.63194	-0.019	0.63056	-0.248	0.61611	-0.11569
	0.6325	-0.019	0.63111	-0.248	0.61639	-0.11575
	0.63278	-0.019	0.63167	-0.248	0.61694	-0.11581
	0.63333	-0.019	0.63194	-0.248	0.61722	-0.11586
	0.63389	-0.019	0.6325	-0.248	0.61778	-0.11591
	0.63417	-0.019	0.63278	-0.248	0.61833	-0.11596
	0.63472	-0.019	0.63333	-0.248	0.61861	-0.11601
	0.635	-0.019	0.63389	-0.248	0.61917	-0.11606
	0.63556	-0.019	0.63417	-0.248	0.61944	-0.11611
	0.63611	-0.019	0.63472	-0.248	0.62	-0.11617
	0.63639	-0.019	0.635	-0.249	0.62056	-0.11623
	0.63694	-0.019	0.63556	-0.249	0.62083	-0.1163
	0.63722	-0.019	0.63611	-0.249	0.62139	-0.11638
	0.63778	-0.019	0.63639	-0.249	0.62167	-0.11646
	0.63833	-0.019	0.63694	-0.249	0.62222	-0.11655
	0.63861	-0.019	0.63722	-0.249	0.62278	-0.11665
	0.63917	-0.019	0.63778	-0.249	0.62306	-0.11676
	0.63944	-0.019	0.63833	-0.249	0.62361	-0.11687
	0.64	-0.019	0.63861	-0.249	0.62389	-0.11698
	0.64056	-0.019	0.63917	-0.249	0.62444	-0.1171
	0.64083	-0.019	0.63944	-0.249	0.625	-0.11722
	0.64139	-0.019	0.64	-0.249	0.62528	-0.11733
	0.64167	-0.019	0.64056	-0.25	0.62583	-0.11743
	0.64222	-0.019	0.64083	-0.25	0.62611	-0.11753
	0.64278	-0.019	0.64139	-0.25	0.62667	-0.11761
	0.64306	-0.019	0.64167	-0.25	0.62722	-0.11769
	0.64361	-0.019	0.64222	-0.25	0.6275	-0.11774
	0.64389	-0.019	0.64278	-0.25	0.62806	-0.11778
	0.64444	-0.019	0.64306	-0.25	0.62833	-0.11781
	0.645	-0.019	0.64361	-0.25	0.62889	-0.11781
	0.64528	-0.019	0.64389	-0.25	0.62944	-0.1178
	0.64583	-0.019	0.64444	-0.25	0.62972	-0.11777
	0.64611	-0.019	0.645	-0.25	0.63028	-0.11772
	0.64667	-0.019	0.64528	-0.25	0.63056	-0.11766
	0.64722	-0.019	0.64583	-0.25	0.63111	-0.11759
	0.6475	-0.019	0.64611	-0.251	0.63167	-0.11752
	0.64806	-0.019	0.64667	-0.251	0.63194	-0.11744
	0.64833	-0.019	0.64722	-0.251	0.6325	-0.11736
	0.64889	-0.019	0.6475	-0.251	0.63278	-0.11729
	0.64944	-0.019	0.64806	-0.251	0.63333	-0.11723
	0.64972	-0.019	0.64833	-0.251	0.63389	-0.11718
	0.65028	-0.019	0.64889	-0.251	0.63417	-0.11715
	0.65056	-0.019	0.64944	-0.251	0.63472	-0.11715
	0.65111	-0.019	0.64972	-0.251	0.635	-0.11717
	0.65167	-0.019	0.65028	-0.251	0.63556	-0.11721
	0.65194	-0.019	0.65056	-0.251	0.63611	-0.11729
	0.6525	-0.019	0.65111	-0.251	0.63639	-0.11739
	0.65278	-0.019	0.65167	-0.251	0.63694	-0.11752
	0.65333	-0.019	0.65194	-0.251	0.63722	-0.11767
	0.65389	-0.019	0.6525	-0.251	0.63778	-0.11784
	0.65417	-0.019	0.65278	-0.252	0.63833	-0.11802
	0.65472	-0.019	0.65333	-0.252	0.63861	-0.11821
	0.655	-0.019	0.65389	-0.252	0.63917	-0.11839
	0.65556	-0.019	0.65417	-0.252	0.63944	-0.11855
	0.65611	-0.019	0.65472	-0.252	0.64	-0.11869
	0.65639	-0.019	0.655	-0.252	0.64056	-0.11879
	0.65694	-0.019	0.65556	-0.252	0.64083	-0.11885
	0.65722	-0.019	0.65611	-0.252	0.64139	-0.11885
	0.65778	-0.019	0.65639	-0.252	0.64167	-0.11878
	0.65833	-0.019	0.65694	-0.252	0.64222	-0.11865
	0.65861	-0.019	0.65722	-0.252	0.64278	-0.11845
	0.65917	-0.019	0.65778	-0.252	0.64306	-0.11816
	0.65944	-0.019	0.65833	-0.252	0.64361	-0.11781
	0.66	-0.019	0.65861	-0.252	0.64389	-0.11737
	0.66056	-0.019	0.65917	-0.253	0.64444	-0.11688
	0.66083	-0.019	0.65944	-0.253	0.645	-0.11632
	0.66139	-0.019	0.66	-0.253	0.64528	-0.11572
	0.66167	-0.019	0.66056	-0.253	0.64583	-0.11508
	0.66222	-0.019	0.66083	-0.253	0.64611	-0.11442
	0.66278	-0.019	0.66139	-0.253	0.64667	-0.11375
	0.66306	-0.019	0.66167	-0.253	0.64722	-0.1131
	0.66361	-0.019	0.66222	-0.253	0.6475	-0.11246
	0.66389	-0.019	0.66278	-0.253	0.64806	-0.11187
	0.66444	-0.019	0.66306	-0.253	0.64833	-0.11132
	0.665	-0.019	0.66361	-0.253	0.64889	-0.11083
	0.66528	-0.019	0.66389	-0.253	0.64944	-0.11041
	0.66583	-0.019	0.66444	-0.253	0.64972	-0.11007
	0.66611	-0.019	0.665	-0.253	0.65028	-0.1098
	0.66667	-0.019	0.66528	-0.254	0.65056	-0.1096
	0.66722	-0.02	0.66583	-0.254	0.65111	-0.10948
	0.6675	-0.02	0.66611	-0.254	0.65167	-0.10942
	0.66806	-0.019	0.66667	-0.254	0.65194	-0.10941
	0.66833	-0.019	0.66722	-0.254	0.6525	-0.10946
	0.66889	-0.019	0.6675	-0.254	0.65278	-0.10954
	0.66944	-0.019	0.66806	-0.254	0.65333	-0.10965
	0.66972	-0.019	0.66833	-0.254	0.65389	-0.10978
	0.67028	-0.019	0.66889	-0.254	0.65417	-0.10991
	0.67056	-0.019	0.66944	-0.254	0.65472	-0.11003
	0.67111	-0.019	0.66972	-0.254	0.655	-0.11015
	0.67167	-0.019	0.67028	-0.254	0.65556	-0.11024
	0.67194	-0.019	0.67056	-0.254	0.65611	-0.11031
	0.6725	-0.019	0.67111	-0.254	0.65639	-0.11035
	0.67278	-0.019	0.67167	-0.254	0.65694	-0.11037
	0.67333	-0.02	0.67194	-0.255	0.65722	-0.11036
	0.67389	-0.019	0.6725	-0.255	0.65778	-0.11032
	0.67417	-0.019	0.67278	-0.255	0.65833	-0.11027
	0.67472	-0.019	0.67333	-0.255	0.65861	-0.1102
	0.675	-0.019	0.67389	-0.255	0.65917	-0.11013
	0.67556	-0.019	0.67417	-0.255	0.65944	-0.11005
	0.67611	-0.02	0.67472	-0.255	0.66	-0.10997
	0.67639	-0.02	0.675	-0.255	0.66056	-0.1099
	0.67694	-0.02	0.67556	-0.255	0.66083	-0.10985
	0.67722	-0.02	0.67611	-0.255	0.66139	-0.1098
	0.67778	-0.019	0.67639	-0.255	0.66167	-0.10978
	0.67833	-0.02	0.67694	-0.255	0.66222	-0.10977
	0.67861	-0.02	0.67722	-0.255	0.66278	-0.10979
	0.67917	-0.02	0.67778	-0.255	0.66306	-0.10982
	0.67944	-0.02	0.67833	-0.255	0.66361	-0.10986
	0.68	-0.02	0.67861	-0.255	0.66389	-0.10993
	0.68056	-0.02	0.67917	-0.255	0.66444	-0.11
	0.68083	-0.02	0.67944	-0.255	0.665	-0.11008
	0.68139	-0.02	0.68	-0.256	0.66528	-0.11016
	0.68167	-0.02	0.68056	-0.256	0.66583	-0.11024
	0.68222	-0.019	0.68083	-0.256	0.66611	-0.11032
	0.68278	-0.02	0.68139	-0.256	0.66667	-0.1104
	0.68306	-0.019	0.68167	-0.256	0.66722	-0.11047
	0.68361	-0.02	0.68222	-0.256	0.6675	-0.11054
	0.68389	-0.02	0.68278	-0.256	0.66806	-0.11059
	0.68444	-0.02	0.68306	-0.256	0.66833	-0.11064
	0.685	-0.02	0.68361	-0.256	0.66889	-0.11068
	0.68528	-0.019	0.68389	-0.256	0.66944	-0.11072
	0.68583	-0.02	0.68444	-0.256	0.66972	-0.11075
	0.68611	-0.02	0.685	-0.256	0.67028	-0.11077
	0.68667	-0.02	0.68528	-0.256	0.67056	-0.11079
	0.68722	-0.02	0.68583	-0.256	0.67111	-0.11082
	0.6875	-0.02	0.68611	-0.256	0.67167	-0.11084
	0.68806	-0.02	0.68667	-0.256	0.67194	-0.11087
	0.68833	-0.02	0.68722	-0.257	0.6725	-0.1109
	0.68889	-0.02	0.6875	-0.257	0.67278	-0.11094
	0.68944	-0.02	0.68806	-0.257	0.67333	-0.11098
	0.68972	-0.02	0.68833	-0.257	0.67389	-0.11102
	0.69028	-0.02	0.68889	-0.257	0.67417	-0.11107
	0.69056	-0.02	0.68944	-0.257	0.67472	-0.11112
	0.69111	-0.02	0.68972	-0.257	0.675	-0.11118
	0.69167	-0.02	0.69028	-0.257	0.67556	-0.11124
	0.69194	-0.02	0.69056	-0.257	0.67611	-0.1113
	0.6925	-0.02	0.69111	-0.257	0.67639	-0.11136
	0.69278	-0.02	0.69167	-0.257	0.67694	-0.11141
	0.69333	-0.02	0.69194	-0.257	0.67722	-0.11147
	0.69389	-0.02	0.6925	-0.257	0.67778	-0.11151
	0.69417	-0.02	0.69278	-0.257	0.67833	-0.11156
	0.69472	-0.02	0.69333	-0.257	0.67861	-0.1116
	0.695	-0.02	0.69389	-0.257	0.67917	-0.11163
	0.69556	-0.02	0.69417	-0.258	0.67944	-0.11166
	0.69611	-0.02	0.69472	-0.258	0.68	-0.11168
	0.69639	-0.02	0.695	-0.258	0.68056	-0.1117
	0.69694	-0.02	0.69556	-0.258	0.68083	-0.11172
	0.69722	-0.02	0.69611	-0.258	0.68139	-0.11173
	0.69778	-0.02	0.69639	-0.258	0.68167	-0.11175
	0.69833	-0.02	0.69694	-0.258	0.68222	-0.11176
	0.69861	-0.02	0.69722	-0.258	0.68278	-0.11178
	0.69917	-0.02	0.69778	-0.258	0.68306	-0.1118
	0.69944	-0.02	0.69833	-0.258	0.68361	-0.11183
	0.7	-0.02	0.69861	-0.258	0.68389	-0.11186
	0.70056	-0.02	0.69917	-0.258	0.68444	-0.1119
	0.70083	-0.02	0.69944	-0.258	0.685	-0.11194
	0.70139	-0.02	0.7	-0.258	0.68528	-0.11199
	0.70167	-0.02	0.70056	-0.258	0.68583	-0.11205
	0.70222	-0.02	0.70083	-0.258	0.68611	-0.11211
	0.70278	-0.02	0.70139	-0.258	0.68667	-0.11218
	0.70306	-0.02	0.70167	-0.258	0.68722	-0.11225
	0.70361	-0.02	0.70222	-0.258	0.6875	-0.11232
	0.70389	-0.02	0.70278	-0.259	0.68806	-0.11239
	0.70444	-0.02	0.70306	-0.259	0.68833	-0.11246
	0.705	-0.02	0.70361	-0.259	0.68889	-0.11252
	0.70528	-0.02	0.70389	-0.259	0.68944	-0.11259
	0.70583	-0.02	0.70444	-0.259	0.68972	-0.11264
	0.70611	-0.02	0.705	-0.259	0.69028	-0.1127
	0.70667	-0.02	0.70528	-0.259	0.69056	-0.11275
	0.70722	-0.02	0.70583	-0.259	0.69111	-0.11279
	0.7075	-0.02	0.70611	-0.259	0.69167	-0.11283
	0.70806	-0.02	0.70667	-0.259	0.69194	-0.11287
	0.70833	-0.02	0.70722	-0.259	0.6925	-0.11291
	0.70889	-0.02	0.7075	-0.259	0.69278	-0.11294
	0.70944	-0.02	0.70806	-0.259	0.69333	-0.11298
	0.70972	-0.02	0.70833	-0.259	0.69389	-0.11302
	0.71028	-0.02	0.70889	-0.259	0.69417	-0.11306
	0.71056	-0.02	0.70944	-0.259	0.69472	-0.1131
	0.71111	-0.02	0.70972	-0.26	0.695	-0.11316
	0.71167	-0.02	0.71028	-0.26	0.69556	-0.11321
	0.71194	-0.02	0.71056	-0.26	0.69611	-0.11328
	0.7125	-0.02	0.71111	-0.26	0.69639	-0.11334
	0.71278	-0.02	0.71167	-0.26	0.69694	-0.11341
	0.71333	-0.02	0.71194	-0.26	0.69722	-0.11349
	0.71389	-0.02	0.7125	-0.26	0.69778	-0.11356
	0.71417	-0.02	0.71278	-0.26	0.69833	-0.11364
	0.71472	-0.02	0.71333	-0.26	0.69861	-0.11372
	0.715	-0.02	0.71389	-0.26	0.69917	-0.11379
	0.71556	-0.02	0.71417	-0.26	0.69944	-0.11386
	0.71611	-0.02	0.71472	-0.26	0.7	-0.11393
	0.71639	-0.02	0.715	-0.26	0.70056	-0.11399
	0.71694	-0.02	0.71556	-0.26	0.70083	-0.11404
	0.71722	-0.02	0.71611	-0.26	0.70139	-0.11408
	0.71778	-0.02	0.71639	-0.26	0.70167	-0.11412
	0.71833	-0.02	0.71694	-0.26	0.70222	-0.11415
	0.71861	-0.02	0.71722	-0.26	0.70278	-0.11417
	0.71917	-0.02	0.71778	-0.26	0.70306	-0.11418
	0.71944	-0.02	0.71833	-0.261	0.70361	-0.11419
	0.72	-0.02	0.71861	-0.261	0.70389	-0.11418
	0.72056	-0.02	0.71917	-0.261	0.70444	-0.11418
	0.72083	-0.02	0.71944	-0.261	0.705	-0.11417
	0.72139	-0.02	0.72	-0.261	0.70528	-0.11416
	0.72167	-0.02	0.72056	-0.261	0.70583	-0.11414
	0.72222	-0.02	0.72083	-0.261	0.70611	-0.11412
	0.72278	-0.02	0.72139	-0.261	0.70667	-0.1141
	0.72306	-0.02	0.72167	-0.261	0.70722	-0.11408
	0.72361	-0.02	0.72222	-0.261	0.7075	-0.11405
	0.72389	-0.02	0.72278	-0.261	0.70806	-0.11403
	0.72444	-0.02	0.72306	-0.261	0.70833	-0.11401
	0.725	-0.02	0.72361	-0.261	0.70889	-0.11399
	0.72528	-0.02	0.72389	-0.261	0.70944	-0.11398
	0.72583	-0.02	0.72444	-0.261	0.70972	-0.11397
	0.72611	-0.02	0.725	-0.261	0.71028	-0.11397
	0.72667	-0.02	0.72528	-0.261	0.71056	-0.11397
	0.72722	-0.02	0.72583	-0.261	0.71111	-0.11398
	0.7275	-0.02	0.72611	-0.261	0.71167	-0.114
	0.72806	-0.02	0.72667	-0.261	0.71194	-0.11403
	0.72833	-0.02	0.72722	-0.261	0.7125	-0.11407
	0.72889	-0.02	0.7275	-0.261	0.71278	-0.11412
	0.72944	-0.02	0.72806	-0.262	0.71333	-0.11418
	0.72972	-0.02	0.72833	-0.262	0.71389	-0.11426
	0.73028	-0.02	0.72889	-0.262	0.71417	-0.11434
	0.73056	-0.02	0.72944	-0.262	0.71472	-0.11444
	0.73111	-0.02	0.72972	-0.262	0.715	-0.11454
	0.73167	-0.02	0.73028	-0.262	0.71556	-0.11465
	0.73194	-0.02	0.73056	-0.262	0.71611	-0.11477
	0.7325	-0.02	0.73111	-0.262	0.71639	-0.11489
	0.73278	-0.02	0.73167	-0.262	0.71694	-0.11501
	0.73333	-0.02	0.73194	-0.262	0.71722	-0.11513
	0.73389	-0.02	0.7325	-0.262	0.71778	-0.11525
	0.73417	-0.02	0.73278	-0.262	0.71833	-0.11536
	0.73472	-0.02	0.73333	-0.262	0.71861	-0.11547
	0.735	-0.02	0.73389	-0.262	0.71917	-0.11557
	0.73556	-0.02	0.73417	-0.262	0.71944	-0.11566
	0.73611	-0.02	0.73472	-0.262	0.72	-0.11574
	0.73639	-0.02	0.735	-0.262	0.72056	-0.11581
	0.73694	-0.02	0.73556	-0.262	0.72083	-0.11586
	0.73722	-0.02	0.73611	-0.262	0.72139	-0.11591
	0.73778	-0.02	0.73639	-0.263	0.72167	-0.11595
	0.73833	-0.02	0.73694	-0.263	0.72222	-0.11599
	0.73861	-0.02	0.73722	-0.263	0.72278	-0.11601
	0.73917	-0.02	0.73778	-0.263	0.72306	-0.11603
	0.73944	-0.02	0.73833	-0.263	0.72361	-0.11604
	0.74	-0.02	0.73861	-0.263	0.72389	-0.11605
	0.74056	-0.02	0.73917	-0.263	0.72444	-0.11605
	0.74083	-0.02	0.73944	-0.263	0.725	-0.11606
	0.74139	-0.02	0.74	-0.263	0.72528	-0.11606
	0.74167	-0.02	0.74056	-0.263	0.72583	-0.11606
	0.74222	-0.02	0.74083	-0.263	0.72611	-0.11605
	0.74278	-0.02	0.74139	-0.263	0.72667	-0.11605
	0.74306	-0.02	0.74167	-0.263	0.72722	-0.11605
	0.74361	-0.02	0.74222	-0.263	0.7275	-0.11604
	0.74389	-0.02	0.74278	-0.263	0.72806	-0.11604
	0.74444	-0.02	0.74306	-0.263	0.72833	-0.11603
	0.745	-0.02	0.74361	-0.263	0.72889	-0.11603
	0.74528	-0.02	0.74389	-0.263	0.72944	-0.11603
	0.74583	-0.02	0.74444	-0.263	0.72972	-0.11603
	0.74611	-0.02	0.745	-0.263	0.73028	-0.11603
	0.74667	-0.02	0.74528	-0.264	0.73056	-0.11604
	0.74722	-0.02	0.74583	-0.264	0.73111	-0.11605
	0.7475	-0.02	0.74611	-0.264	0.73167	-0.11607
	0.74806	-0.02	0.74667	-0.264	0.73194	-0.11609
	0.74833	-0.02	0.74722	-0.264	0.7325	-0.11611
	0.74889	-0.02	0.7475	-0.264	0.73278	-0.11614
	0.74944	-0.02	0.74806	-0.264	0.73333	-0.11618
	0.74972	-0.02	0.74833	-0.264	0.73389	-0.11622
	0.75028	-0.02	0.74889	-0.264	0.73417	-0.11627
	0.75056	-0.02	0.74944	-0.264	0.73472	-0.11632
	0.75111	-0.02	0.74972	-0.264	0.735	-0.11638
	0.75167	-0.02	0.75028	-0.264	0.73556	-0.11644
	0.75194	-0.02	0.75056	-0.264	0.73611	-0.1165
	0.7525	-0.02	0.75111	-0.264	0.73639	-0.11656
	0.75278	-0.02	0.75167	-0.264	0.73694	-0.11662
	0.75333	-0.02	0.75194	-0.264	0.73722	-0.11668
	0.75389	-0.02	0.7525	-0.264	0.73778	-0.11674
	0.75417	-0.02	0.75278	-0.264	0.73833	-0.1168
	0.75472	-0.02	0.75333	-0.264	0.73861	-0.11686
	0.755	-0.02	0.75389	-0.264	0.73917	-0.11691
	0.75556	-0.02	0.75417	-0.264	0.73944	-0.11696
	0.75611	-0.02	0.75472	-0.264	0.74	-0.11701
	0.75639	-0.02	0.755	-0.264	0.74056	-0.11706
	0.75694	-0.02	0.75556	-0.264	0.74083	-0.11711
	0.75722	-0.02	0.75611	-0.265	0.74139	-0.11716
	0.75778	-0.02	0.75639	-0.265	0.74167	-0.11721
	0.75833	-0.02	0.75694	-0.265	0.74222	-0.11726
	0.75861	-0.02	0.75722	-0.265	0.74278	-0.11731
	0.75917	-0.02	0.75778	-0.265	0.74306	-0.11736
	0.75944	-0.02	0.75833	-0.265	0.74361	-0.11742
	0.76	-0.02	0.75861	-0.265	0.74389	-0.11748
	0.76056	-0.02	0.75917	-0.265	0.74444	-0.11753
	0.76083	-0.02	0.75944	-0.265	0.745	-0.11759
	0.76139	-0.02	0.76	-0.265	0.74528	-0.11765
	0.76167	-0.02	0.76056	-0.265	0.74583	-0.11771
	0.76222	-0.02	0.76083	-0.265	0.74611	-0.11777
	0.76278	-0.02	0.76139	-0.265	0.74667	-0.11782
	0.76306	-0.02	0.76167	-0.265	0.74722	-0.11787
	0.76361	-0.02	0.76222	-0.265	0.7475	-0.11791
	0.76389	-0.02	0.76278	-0.265	0.74806	-0.11795
	0.76444	-0.02	0.76306	-0.265	0.74833	-0.11798
	0.765	-0.02	0.76361	-0.265	0.74889	-0.11801
	0.76528	-0.02	0.76389	-0.265	0.74944	-0.11803
	0.76583	-0.02	0.76444	-0.265	0.74972	-0.11804
	0.76611	-0.02	0.765	-0.265	0.75028	-0.11805
	0.76667	-0.02	0.76528	-0.266	0.75056	-0.11805
	0.76722	-0.02	0.76583	-0.266	0.75111	-0.11804
	0.7675	-0.02	0.76611	-0.266	0.75167	-0.11803
	0.76806	-0.02	0.76667	-0.266	0.75194	-0.11802
	0.76833	-0.02	0.76722	-0.266	0.7525	-0.11801
	0.76889	-0.02	0.7675	-0.266	0.75278	-0.11799
	0.76944	-0.02	0.76806	-0.266	0.75333	-0.11798
	0.76972	-0.02	0.76833	-0.266	0.75389	-0.11797
	0.77028	-0.02	0.76889	-0.266	0.75417	-0.11796
	0.77056	-0.02	0.76944	-0.266	0.75472	-0.11795
	0.77111	-0.02	0.76972	-0.266	0.755	-0.11795
	0.77167	-0.02	0.77028	-0.266	0.75556	-0.11796
	0.77194	-0.02	0.77056	-0.266	0.75611	-0.11797
	0.7725	-0.02	0.77111	-0.266	0.75639	-0.11799
	0.77278	-0.02	0.77167	-0.266	0.75694	-0.11802
	0.77333	-0.02	0.77194	-0.266	0.75722	-0.11806
	0.77389	-0.02	0.7725	-0.266	0.75778	-0.11811
	0.77417	-0.02	0.77278	-0.266	0.75833	-0.11817
	0.77472	-0.02	0.77333	-0.266	0.75861	-0.11823
	0.775	-0.02	0.77389	-0.266	0.75917	-0.11831
	0.77556	-0.02	0.77417	-0.266	0.75944	-0.11839
	0.77611	-0.02	0.77472	-0.266	0.76	-0.11849
	0.77639	-0.02	0.775	-0.266	0.76056	-0.11858
	0.77694	-0.02	0.77556	-0.266	0.76083	-0.11869
	0.77722	-0.02	0.77611	-0.267	0.76139	-0.11879
	0.77778	-0.02	0.77639	-0.267	0.76167	-0.11889
	0.77833	-0.02	0.77694	-0.267	0.76222	-0.11899
	0.77861	-0.02	0.77722	-0.267	0.76278	-0.11909
	0.77917	-0.02	0.77778	-0.267	0.76306	-0.11917
	0.77944	-0.02	0.77833	-0.267	0.76361	-0.11925
	0.78	-0.02	0.77861	-0.267	0.76389	-0.11931
	0.78056	-0.02	0.77917	-0.267	0.76444	-0.11935
	0.78083	-0.02	0.77944	-0.267	0.765	-0.11938
	0.78139	-0.02	0.78	-0.267	0.76528	-0.11938
	0.78167	-0.02	0.78056	-0.267	0.76583	-0.11936
	0.78222	-0.02	0.78083	-0.267	0.76611	-0.11932
	0.78278	-0.02	0.78139	-0.267	0.76667	-0.11926
	0.78306	-0.02	0.78167	-0.267	0.76722	-0.11918
	0.78361	-0.02	0.78222	-0.267	0.7675	-0.11908
	0.78389	-0.02	0.78278	-0.267	0.76806	-0.11896
	0.78444	-0.02	0.78306	-0.267	0.76833	-0.11883
	0.785	-0.02	0.78361	-0.267	0.76889	-0.11868
	0.78528	-0.02	0.78389	-0.267	0.76944	-0.11853
	0.78583	-0.02	0.78444	-0.267	0.76972	-0.11837
	0.78611	-0.02	0.785	-0.267	0.77028	-0.11822
	0.78667	-0.02	0.78528	-0.267	0.77056	-0.11806
	0.78722	-0.02	0.78583	-0.267	0.77111	-0.11792
	0.7875	-0.02	0.78611	-0.267	0.77167	-0.11779
	0.78806	-0.02	0.78667	-0.268	0.77194	-0.11767
	0.78833	-0.02	0.78722	-0.268	0.7725	-0.11757
	0.78889	-0.02	0.7875	-0.268	0.77278	-0.1175
	0.78944	-0.02	0.78806	-0.268	0.77333	-0.11744
	0.78972	-0.02	0.78833	-0.268	0.77389	-0.1174
	0.79028	-0.02	0.78889	-0.268	0.77417	-0.11739
	0.79056	-0.02	0.78944	-0.268	0.77472	-0.1174
	0.79111	-0.02	0.78972	-0.268	0.775	-0.11743
	0.79167	-0.02	0.79028	-0.268	0.77556	-0.11748
	0.79194	-0.02	0.79056	-0.268	0.77611	-0.11755
	0.7925	-0.02	0.79111	-0.268	0.77639	-0.11763
	0.79278	-0.02	0.79167	-0.268	0.77694	-0.11772
	0.79333	-0.02	0.79194	-0.268	0.77722	-0.11782
	0.79389	-0.02	0.7925	-0.268	0.77778	-0.11793
	0.79417	-0.02	0.79278	-0.268	0.77833	-0.11804
	0.79472	-0.02	0.79333	-0.268	0.77861	-0.11816
	0.795	-0.02	0.79389	-0.268	0.77917	-0.11827
	0.79556	-0.02	0.79417	-0.268	0.77944	-0.11837
	0.79611	-0.02	0.79472	-0.268	0.78	-0.11847
	0.79639	-0.02	0.795	-0.268	0.78056	-0.11856
	0.79694	-0.02	0.79556	-0.268	0.78083	-0.11864
	0.79722	-0.02	0.79611	-0.268	0.78139	-0.1187
	0.79778	-0.02	0.79639	-0.268	0.78167	-0.11875
	0.79833	-0.02	0.79694	-0.269	0.78222	-0.11879
	0.79861	-0.02	0.79722	-0.269	0.78278	-0.11882
	0.79917	-0.02	0.79778	-0.269	0.78306	-0.11883
	0.79944	-0.02	0.79833	-0.269	0.78361	-0.11883
	0.8	-0.02	0.79861	-0.269	0.78389	-0.11882
	0.80056	-0.02	0.79917	-0.269	0.78444	-0.1188
	0.80083	-0.02	0.79944	-0.269	0.785	-0.11877
	0.80139	-0.02	0.8	-0.269	0.78528	-0.11873
	0.80167	-0.02	0.80056	-0.269	0.78583	-0.1187
	0.80222	-0.02	0.80083	-0.269	0.78611	-0.11866
	0.80278	-0.02	0.80139	-0.269	0.78667	-0.11862
	0.80306	-0.02	0.80167	-0.269	0.78722	-0.11859
	0.80361	-0.02	0.80222	-0.269	0.7875	-0.11856
	0.80389	-0.02	0.80278	-0.269	0.78806	-0.11854
	0.80444	-0.02	0.80306	-0.269	0.78833	-0.11852
	0.805	-0.02	0.80361	-0.269	0.78889	-0.11851
	0.80528	-0.02	0.80389	-0.269	0.78944	-0.11851
	0.80583	-0.02	0.80444	-0.269	0.78972	-0.11852
	0.80611	-0.02	0.805	-0.269	0.79028	-0.11854
	0.80667	-0.02	0.80528	-0.269	0.79056	-0.11855
	0.80722	-0.02	0.80583	-0.269	0.79111	-0.11858
	0.8075	-0.02	0.80611	-0.269	0.79167	-0.1186
	0.80806	-0.02	0.80667	-0.269	0.79194	-0.11861
	0.80833	-0.02	0.80722	-0.269	0.7925	-0.11863
	0.80889	-0.02	0.8075	-0.269	0.79278	-0.11863
	0.80944	-0.02	0.80806	-0.269	0.79333	-0.11862
	0.80972	-0.02	0.80833	-0.269	0.79389	-0.1186
	0.81028	-0.02	0.80889	-0.269	0.79417	-0.11857
	0.81056	-0.02	0.80944	-0.27	0.79472	-0.11852
	0.81111	-0.02	0.80972	-0.27	0.795	-0.11845
	0.81167	-0.02	0.81028	-0.27	0.79556	-0.11836
	0.81194	-0.02	0.81056	-0.27	0.79611	-0.11826
	0.8125	-0.02	0.81111	-0.27	0.79639	-0.11814
	0.81278	-0.02	0.81167	-0.27	0.79694	-0.11802
	0.81333	-0.02	0.81194	-0.27	0.79722	-0.11788
	0.81389	-0.02	0.8125	-0.27	0.79778	-0.11774
	0.81417	-0.02	0.81278	-0.27	0.79833	-0.11759
	0.81472	-0.02	0.81333	-0.27	0.79861	-0.11745
	0.815	-0.02	0.81389	-0.27	0.79917	-0.11731
	0.81556	-0.02	0.81417	-0.27	0.79944	-0.11718
	0.81611	-0.02	0.81472	-0.27	0.8	-0.11705
	0.81639	-0.02	0.815	-0.27	0.80056	-0.11694
	0.81694	-0.02	0.81556	-0.27	0.80083	-0.11685
	0.81722	-0.02	0.81611	-0.27	0.80139	-0.11677
	0.81778	-0.02	0.81639	-0.27	0.80167	-0.1167
	0.81833	-0.02	0.81694	-0.27	0.80222	-0.11665
	0.81861	-0.02	0.81722	-0.27	0.80278	-0.11662
	0.81917	-0.02	0.81778	-0.27	0.80306	-0.1166
	0.81944	-0.02	0.81833	-0.27	0.80361	-0.1166
	0.82	-0.02	0.81861	-0.27	0.80389	-0.1166
	0.82056	-0.02	0.81917	-0.27	0.80444	-0.11661
	0.82083	-0.02	0.81944	-0.27	0.805	-0.11664
	0.82139	-0.02	0.82	-0.27	0.80528	-0.11666
	0.82167	-0.02	0.82056	-0.271	0.80583	-0.1167
	0.82222	-0.02	0.82083	-0.271	0.80611	-0.11674
	0.82278	-0.02	0.82139	-0.271	0.80667	-0.11678
	0.82306	-0.02	0.82167	-0.271	0.80722	-0.11683
	0.82361	-0.02	0.82222	-0.271	0.8075	-0.11688
	0.82389	-0.02	0.82278	-0.271	0.80806	-0.11693
	0.82444	-0.02	0.82306	-0.271	0.80833	-0.11699
	0.825	-0.02	0.82361	-0.271	0.80889	-0.11705
	0.82528	-0.02	0.82389	-0.271	0.80944	-0.11712
	0.82583	-0.02	0.82444	-0.271	0.80972	-0.11719
	0.82611	-0.02	0.825	-0.271	0.81028	-0.11727
	0.82667	-0.02	0.82528	-0.271	0.81056	-0.11736
	0.82722	-0.02	0.82583	-0.271	0.81111	-0.11745
	0.8275	-0.02	0.82611	-0.271	0.81167	-0.11755
	0.82806	-0.02	0.82667	-0.271	0.81194	-0.11765
	0.82833	-0.02	0.82722	-0.271	0.8125	-0.11775
	0.82889	-0.02	0.8275	-0.271	0.81278	-0.11786
	0.82944	-0.02	0.82806	-0.271	0.81333	-0.11796
	0.82972	-0.02	0.82833	-0.271	0.81389	-0.11807
	0.83028	-0.02	0.82889	-0.271	0.81417	-0.11817
	0.83056	-0.02	0.82944	-0.271	0.81472	-0.11827
	0.83111	-0.02	0.82972	-0.271	0.815	-0.11837
	0.83167	-0.02	0.83028	-0.271	0.81556	-0.11846
	0.83194	-0.02	0.83056	-0.271	0.81611	-0.11854
	0.8325	-0.02	0.83111	-0.271	0.81639	-0.11862
	0.83278	-0.02	0.83167	-0.271	0.81694	-0.11869
	0.83333	-0.02	0.83194	-0.271	0.81722	-0.11876
	0.83389	-0.02	0.8325	-0.271	0.81778	-0.11882
	0.83417	-0.02	0.83278	-0.271	0.81833	-0.11888
	0.83472	-0.02	0.83333	-0.271	0.81861	-0.11893
	0.835	-0.02	0.83389	-0.272	0.81917	-0.11898
	0.83556	-0.02	0.83417	-0.272	0.81944	-0.11903
	0.83611	-0.02	0.83472	-0.272	0.82	-0.11908
	0.83639	-0.02	0.835	-0.272	0.82056	-0.11912
	0.83694	-0.02	0.83556	-0.272	0.82083	-0.11917
	0.83722	-0.02	0.83611	-0.272	0.82139	-0.11922
	0.83778	-0.02	0.83639	-0.272	0.82167	-0.11926
	0.83833	-0.02	0.83694	-0.272	0.82222	-0.11931
	0.83861	-0.02	0.83722	-0.272	0.82278	-0.11935
	0.83917	-0.02	0.83778	-0.272	0.82306	-0.11939
	0.83944	-0.02	0.83833	-0.272	0.82361	-0.11942
	0.84	-0.02	0.83861	-0.272	0.82389	-0.11945
	0.84056	-0.02	0.83917	-0.272	0.82444	-0.11948
	0.84083	-0.02	0.83944	-0.272	0.825	-0.11951
	0.84139	-0.02	0.84	-0.272	0.82528	-0.11953
	0.84167	-0.02	0.84056	-0.272	0.82583	-0.11955
	0.84222	-0.02	0.84083	-0.272	0.82611	-0.11956
	0.84278	-0.02	0.84139	-0.272	0.82667	-0.11957
	0.84306	-0.02	0.84167	-0.272	0.82722	-0.11959
	0.84361	-0.02	0.84222	-0.272	0.8275	-0.1196
	0.84389	-0.02	0.84278	-0.272	0.82806	-0.11962
	0.84444	-0.02	0.84306	-0.272	0.82833	-0.11965
	0.845	-0.02	0.84361	-0.272	0.82889	-0.11968
	0.84528	-0.02	0.84389	-0.272	0.82944	-0.11971
	0.84583	-0.02	0.84444	-0.272	0.82972	-0.11976
	0.84611	-0.02	0.845	-0.272	0.83028	-0.11981
	0.84667	-0.02	0.84528	-0.273	0.83056	-0.11987
	0.84722	-0.02	0.84583	-0.273	0.83111	-0.11994
	0.8475	-0.02	0.84611	-0.273	0.83167	-0.12002
	0.84806	-0.02	0.84667	-0.273	0.83194	-0.1201
	0.84833	-0.02	0.84722	-0.273	0.8325	-0.12018
	0.84889	-0.02	0.8475	-0.273	0.83278	-0.12027
	0.84944	-0.02	0.84806	-0.273	0.83333	-0.12036
	0.84972	-0.02	0.84833	-0.273	0.83389	-0.12046
	0.85028	-0.02	0.84889	-0.273	0.83417	-0.12055
	0.85056	-0.02	0.84944	-0.273	0.83472	-0.12063
	0.85111	-0.02	0.84972	-0.273	0.835	-0.12071
	0.85167	-0.02	0.85028	-0.273	0.83556	-0.12079
	0.85194	-0.02	0.85056	-0.273	0.83611	-0.12086
	0.8525	-0.02	0.85111	-0.273	0.83639	-0.12093
	0.85278	-0.02	0.85167	-0.273	0.83694	-0.12099
	0.85333	-0.02	0.85194	-0.273	0.83722	-0.12105
	0.85389	-0.02	0.8525	-0.273	0.83778	-0.12111
	0.85417	-0.02	0.85278	-0.273	0.83833	-0.12116
	0.85472	-0.02	0.85333	-0.273	0.83861	-0.12122
	0.855	-0.02	0.85389	-0.273	0.83917	-0.12127
	0.85556	-0.02	0.85417	-0.273	0.83944	-0.12133
	0.85611	-0.02	0.85472	-0.273	0.84	-0.1214
	0.85639	-0.02	0.855	-0.273	0.84056	-0.12146
	0.85694	-0.02	0.85556	-0.273	0.84083	-0.12153
	0.85722	-0.02	0.85611	-0.273	0.84139	-0.12161
	0.85778	-0.02	0.85639	-0.273	0.84167	-0.12169
	0.85833	-0.02	0.85694	-0.273	0.84222	-0.12177
	0.85861	-0.02	0.85722	-0.273	0.84278	-0.12185
	0.85917	-0.02	0.85778	-0.273	0.84306	-0.12194
	0.85944	-0.02	0.85833	-0.273	0.84361	-0.12202
	0.86	-0.02	0.85861	-0.273	0.84389	-0.12209
	0.86056	-0.02	0.85917	-0.273	0.84444	-0.12217
	0.86083	-0.02	0.85944	-0.274	0.845	-0.12223
	0.86139	-0.02	0.86	-0.274	0.84528	-0.12229
	0.86167	-0.02	0.86056	-0.274	0.84583	-0.12233
	0.86222	-0.02	0.86083	-0.274	0.84611	-0.12237
	0.86278	-0.02	0.86139	-0.274	0.84667	-0.1224
	0.86306	-0.02	0.86167	-0.274	0.84722	-0.12242
	0.86361	-0.02	0.86222	-0.274	0.8475	-0.12244
	0.86389	-0.02	0.86278	-0.274	0.84806	-0.12244
	0.86444	-0.02	0.86306	-0.274	0.84833	-0.12245
	0.865	-0.02	0.86361	-0.274	0.84889	-0.12245
	0.86528	-0.02	0.86389	-0.274	0.84944	-0.12245
	0.86583	-0.02	0.86444	-0.274	0.84972	-0.12246
	0.86611	-0.02	0.865	-0.274	0.85028	-0.12247
	0.86667	-0.02	0.86528	-0.274	0.85056	-0.12249
	0.86722	-0.02	0.86583	-0.274	0.85111	-0.12252
	0.8675	-0.02	0.86611	-0.274	0.85167	-0.12255
	0.86806	-0.02	0.86667	-0.274	0.85194	-0.1226
	0.86833	-0.02	0.86722	-0.274	0.8525	-0.12266
	0.86889	-0.02	0.8675	-0.274	0.85278	-0.12272
	0.86944	-0.02	0.86806	-0.274	0.85333	-0.12279
	0.86972	-0.02	0.86833	-0.274	0.85389	-0.12287
	0.87028	-0.02	0.86889	-0.274	0.85417	-0.12295
	0.87056	-0.02	0.86944	-0.274	0.85472	-0.12303
	0.87111	-0.02	0.86972	-0.274	0.855	-0.12311
	0.87167	-0.02	0.87028	-0.274	0.85556	-0.12318
	0.87194	-0.02	0.87056	-0.274	0.85611	-0.12323
	0.8725	-0.02	0.87111	-0.274	0.85639	-0.12328
	0.87278	-0.02	0.87167	-0.274	0.85694	-0.1233
	0.87333	-0.02	0.87194	-0.275	0.85722	-0.12331
	0.87389	-0.02	0.8725	-0.275	0.85778	-0.1233
	0.87417	-0.02	0.87278	-0.275	0.85833	-0.12326
	0.87472	-0.02	0.87333	-0.275	0.85861	-0.12321
	0.875	-0.02	0.87389	-0.275	0.85917	-0.12313
	0.87556	-0.02	0.87417	-0.275	0.85944	-0.12303
	0.87611	-0.02	0.87472	-0.275	0.86	-0.12291
	0.87639	-0.02	0.875	-0.275	0.86056	-0.12277
	0.87694	-0.02	0.87556	-0.275	0.86083	-0.12262
	0.87722	-0.02	0.87611	-0.275	0.86139	-0.12247
	0.87778	-0.02	0.87639	-0.275	0.86167	-0.1223
	0.87833	-0.02	0.87694	-0.275	0.86222	-0.12214
	0.87861	-0.02	0.87722	-0.275	0.86278	-0.12198
	0.87917	-0.02	0.87778	-0.275	0.86306	-0.12183
	0.87944	-0.02	0.87833	-0.275	0.86361	-0.12169
	0.88	-0.02	0.87861	-0.275	0.86389	-0.12156
	0.88056	-0.02	0.87917	-0.275	0.86444	-0.12145
	0.88083	-0.02	0.87944	-0.275	0.865	-0.12136
	0.88139	-0.02	0.88	-0.275	0.86528	-0.12129
	0.88167	-0.02	0.88056	-0.275	0.86583	-0.12125
	0.88222	-0.02	0.88083	-0.275	0.86611	-0.12122
	0.88278	-0.02	0.88139	-0.275	0.86667	-0.12121
	0.88306	-0.02	0.88167	-0.275	0.86722	-0.12122
	0.88361	-0.02	0.88222	-0.275	0.8675	-0.12125
	0.88389	-0.02	0.88278	-0.275	0.86806	-0.12129
	0.88444	-0.02	0.88306	-0.275	0.86833	-0.12134
	0.885	-0.02	0.88361	-0.275	0.86889	-0.1214
	0.88528	-0.02	0.88389	-0.275	0.86944	-0.12147
	0.88583	-0.02	0.88444	-0.275	0.86972	-0.12154
	0.88611	-0.02	0.885	-0.275	0.87028	-0.12162
	0.88667	-0.02	0.88528	-0.275	0.87056	-0.12169
	0.88722	-0.02	0.88583	-0.275	0.87111	-0.12176
	0.8875	-0.02	0.88611	-0.275	0.87167	-0.12182
	0.88806	-0.02	0.88667	-0.276	0.87194	-0.12187
	0.88833	-0.02	0.88722	-0.276	0.8725	-0.12192
	0.88889	-0.02	0.8875	-0.276	0.87278	-0.12196
	0.88944	-0.02	0.88806	-0.276	0.87333	-0.12199
	0.88972	-0.02	0.88833	-0.276	0.87389	-0.12201
	0.89028	-0.02	0.88889	-0.276	0.87417	-0.12203
	0.89056	-0.02	0.88944	-0.276	0.87472	-0.12203
	0.89111	-0.02	0.88972	-0.276	0.875	-0.12203
	0.89167	-0.02	0.89028	-0.276	0.87556	-0.12203
	0.89194	-0.02	0.89056	-0.276	0.87611	-0.12202
	0.8925	-0.02	0.89111	-0.276	0.87639	-0.12201
	0.89278	-0.02	0.89167	-0.276	0.87694	-0.122
	0.89333	-0.02	0.89194	-0.276	0.87722	-0.12199
	0.89389	-0.02	0.8925	-0.276	0.87778	-0.12197
	0.89417	-0.02	0.89278	-0.276	0.87833	-0.12196
	0.89472	-0.02	0.89333	-0.276	0.87861	-0.12195
	0.895	-0.02	0.89389	-0.276	0.87917	-0.12194
	0.89556	-0.02	0.89417	-0.276	0.87944	-0.12193
	0.89611	-0.02	0.89472	-0.276	0.88	-0.12193
	0.89639	-0.02	0.895	-0.276	0.88056	-0.12192
	0.89694	-0.02	0.89556	-0.276	0.88083	-0.12192
	0.89722	-0.02	0.89611	-0.276	0.88139	-0.12191
	0.89778	-0.02	0.89639	-0.276	0.88167	-0.12191
	0.89833	-0.02	0.89694	-0.276	0.88222	-0.12191
	0.89861	-0.02	0.89722	-0.276	0.88278	-0.12191
	0.89917	-0.02	0.89778	-0.276	0.88306	-0.1219
	0.89944	-0.02	0.89833	-0.276	0.88361	-0.1219
	0.9	-0.02	0.89861	-0.276	0.88389	-0.12189
	0.90056	-0.02	0.89917	-0.277	0.88444	-0.12189
	0.90083	-0.02	0.89944	-0.277	0.885	-0.12188
	0.90139	-0.02	0.9	-0.277	0.88528	-0.12188
	0.90167	-0.02	0.90056	-0.277	0.88583	-0.12187
	0.90222	-0.02	0.90083	-0.277	0.88611	-0.12187
	0.90278	-0.02	0.90139	-0.277	0.88667	-0.12187
	0.90306	-0.02	0.90167	-0.277	0.88722	-0.12187
	0.90361	-0.02	0.90222	-0.277	0.8875	-0.12187
[truncated: 132,998 more rows]

## Sheet: Figure 5a
Figure 5a Free energy diagrams of water dissociation (Volmer reaction)
			Free energy / eV
			fcc-Ni@Pt2L	hcp-Ni@Pt2L	hcp-Ni@Pt2L-steps
	1	H2O+e-	0	0	0
	2	TS	1.41	0.84	0.63
	3	H*+OH-	1.31	0.31	0.21

[truncated: 20 more sheets: Figure 5b, Figure 5c, Figure 5d, Supplementary Fig. 1b, Supplementary Fig. 6, Supplementary Fig. 7, Supplementary Fig. 9b, Supplementary Fig. 10a, Supplementary Fig. 10b, Supplementary Fig. 11, Supplementary Fig. 12, Supplementary Fig. 14a, Supplementary Fig. 14b, Supplementary Fig. 20a, Supplementary Fig. 20b, Supplementary Fig. 21a, Supplementary Fig. 21b, Supplementary Fig. 22 , Supplementary Fig. 23, Supplementary Fig 24]
